# Supplementary material for: Population-based incidence, seasonality and serotype distribution of invasive salmonellosis among children in Nanoro, rural Burkina Faso
Source: PLoS One. 2017 Jul 10;12(7):e0178577. doi: 10.1371/journal.pone.0178577 (PMC5503169; doi:10.1371/journal.pone.0178577)
Supplement: S1 Database — Tab one: database/ Tab 2: code. (XLSX) [file pone.0178577.s003.xlsx]

## Sheet: Database
Centre	Hdss	Age in months	gender	Referred from CSPS	medication for malaria prior to admission	anitbiotics prior to admission	Hospitalized	Rapid Diagnostic test done	Rapid diagnostic test result	Thick film	Plasmodium falciparum	Plasmodium ovale	Plasmodium malariae	Plasmodium vivax	Parasite density	Gametocytes	white blood cells	red blood cells	hemoglobin level g/dl	hematocrit	Platelets	Bloodculture result	Month of sampling	Salmonella spp	iNTS	Typhi	Tyhpimurium	Enteritidis	Pathogen	Contaminant	Year of sampling	Severe malaria	Anemia	Severe anemia
N	YES	14	M	0	1	1	1	2	0	1		0	0		0	0	31.4	3.12	7.2	25.1	749		5	0	0	0	0	0			2013		1	0
P	YES	20.5902	M	0	1	1	1	2	0	0							23.68	3.41	5.9	18.9	325	Streptococcus Pneumoniae	5	0	0	0	0	0	1	0	2013		1	0
N	YES	10.0656	M	0	1	0	1	2	0	1		0	0		0	0	24.3	4	7.8	29	370		5	0	0	0	0	0			2013		1	0
P	NO	35.9016	F	0	0	0	1	1		1		0	0		0	0	30.8	2.65	6.6	23.2	181		5	0	0	0	0	0			2013		1	0
N	YES	88.2295	F	0	0	0	0	1		1	1	0	1	0	1117	0	3.1	4.27	11.9	37.6	86		5	0	0	0	0	0			2013	0	0	0
P	NO	20	F	1	1	1	1	2	0	0							22.02	3.73	9.5	27.9	525		5	0	0	0	0	0			2013		1	0
N	YES	67.1803	M	0	0	0	0	2	0	1		0	0		0	0	15.4	4.49	11.8	38.1	325		5	0	0	0	0	0			2013		0	0
P	NO	7.60656	M	0	0	1	1	1		1		0	0		0	0	15.8	6	10.4	36.5	176		5	0	0	0	0	0			2013		1	0
N	YES	10.459	F	0	0	0	0	2	0	1		0	0		0	0	21.6	4.81	7	28.1	330		5	0	0	0	0	0			2013		1	0
P	NO	8.36066	M	0	0	1	1	2	1	0	1			0			18.57	3.67	9.3	27.1	45		5	0	0	0	0	0			2013	0	1	0
N	YES	52.4262	M	0	0	0	1	2	1	1	1	1	0	0	29610	1	7.9	4.6	11.3	37.7	160		5	0	0	0	0	0			2013	0	0	0
P	NO	160.066	M	1	0	0	1	2	1	0							11.95	1.97	6	17.5	137		5	0	0	0	0	0			2013		1	0
N	YES	6.59016	M	0	0	0	0	2	0	1		0	0		0	0	21.1	5.07	10.4	35.2	596		5	0	0	0	0	0			2013		1	0
P	NO	6.22951	M	0	0	0	1	2	0	0							27.96	4.57	10.7	30.6	433		5	0	0	0	0	0			2013		1	0
N	YES	88.4262	F	0	0	0	0	2	1	1		0	0		0	0	10.8	5.13	10.9	35.4	129		5	0	0	0	0	0			2013		1	0
P	NO	40.3607	M	1	1	1	1	1		1		0	0		0	0	13.4	4.19	9	31.9	623		5	0	0	0	0	0			2013		1	0
N	YES	25.3115	M	0	0	0	0	2	0	1		0	0		0	0	14.9	5.22	12.8	41.8	253		5	0	0	0	0	0			2013		0	0
P	YES	88.2623	M	0	1	1	0	1		1		0	0		0	0	3.8	4.11	9.5	31.5	132	Salmonella Typhi	5	1	0	1	0	0	1	0	2013		1	0
N	YES	10.5246	F	0	0	0	1	2	1	1	1	0	0	0	10393	0	16.7	4.7	9.3	29.1	38		5	0	0	0	0	0			2013	0	1	0
P	YES	16.5574	M	1	1	1	1	2	1	0							8.57	4.82	9.5	27.4	511		5	0	0	0	0	0			2013		1	0
N	YES	62.9836	F	0	0	0	0	2	1	1		0	0		0	0	7.9	4.73	12.3	39.5	95		5	0	0	0	0	0			2013		0	0
P	NO	28.5246	F	0	0	0	1	2	0	0							24.5	3.6	7.8	25.1	160		5	0	0	0	0	0			2013		1	0
N	YES	4.29508	F	0	0	0	0	2	0	0							33.8	3.65	8.8	28.8	108		5	0	0	0	0	0			2013		1	0
P	YES	13.1148	F	0	1	1	1	2	0	0							17.69	4.7	12.4	35.2	243		5	0	0	0	0	0			2013		0	0
N	YES	28.6885	F	0	0	0	0	2	0	1		0	0		0	0	14.5	4.78	11.2	38.7	48		5	0	0	0	0	0			2013		0	0
P	YES	9.60656	F	0	0	0	0	1		1		0	0		0	0	16.9	5.35	9.5	35	833		5	0	0	0	0	0			2013		1	0
N	YES	64.6229	M	0	0	0	1	2	1	1	1	0	0	0	48056	0	20.3	4.02	10.3	35.5	178		5	0	0	0	0	0			2013	1	1	0
P	YES	64.4918	M	0	1	1	1	2	1	0							7.37	4.64	12.1	36.4	267		5	0	0	0	0	0			2013		0	0
N	YES	5.40984	F	0	0	0	0	2	0	1		0	0		0	0	13.9	4.82	10.1	35.2	29		5	0	0	0	0	0			2013		1	0
P	YES	27.4754	M	1	0	0	1	2	1	0							44.54	3.03	9.4	26.6	387		5	0	0	0	0	0			2013		1	0
N	YES	9.27869	M	0	1	0	1	2	0	1		0	0		0	0	8.7	5.57	11.6	40.3	851		5	0	0	0	0	0			2013		0	0
P	NO	100.426	F	1	0	1	1	1		1	1	0	0		180	1	18.3	3.93	9.4	32.9	495		5	0	0	0	0	0			2013	0	1	0
N	YES	13.2131	M	0	0	0	0	2	0	1		0	0		233	0	27.2	2.45	5.5	20.8	109		5	0	0	0	0	0			2013	0	1	0
P	YES	28.5902	F	0	1	0	1	2	0	0							24.23	4.64	10.2	32.2	253		5	0	0	0	0	0			2013		1	0
N	YES	35.6721	F	0	0	0	1	2	1	1		0	0		0	0	7.9	5.31	10.1	34.5	125		5	0	0	0	0	0			2013		1	0
P	YES	64.5246	M	0	0	1	1	2	0	0							6.43	4.33	10.7	30.6	112		5	0	0	0	0	0			2013		1	0
N	YES	5.11475	F	0	0	0	0	2	1	1		0	0		0	0	13.9	4.42	11.4	37.1	647		5	0	0	0	0	0			2013		0	0
P	NO	90.5246	M	1	0	0	1	2	0	0							10.34	4.26	10.6	32.2	218		5	0	0	0	0	0			2013		1	0
N	YES	7.27869	M	0	0	0	0	2	1	1		0	0		0	0	14.2	4.41	7.2	26.8	254		6	0	0	0	0	0			2013		1	0
P	YES	76.5246	M	0	1	0	1	2	0	0							2.87	3.77	8.7	25.5	169	Salmonella Typhi	5	1	0	1	0	0	1	0	2013		1	0
N	YES	14.459	M	0	0	0	0	2	1	1		0	0		0	0	17.2	4.28	7.5	27.6	143		6	0	0	0	0	0			2013		1	0
P	YES	20.1639	M	0	0	0	1	2	0	0							10.76	4.45	10.1	30.3	110		5	0	0	0	0	0			2013		1	0
N	YES	17.0164	M	0	0	0	1	2	0	1		0	0		0	0	21.2	4.97	9.2	31.2	580		6	0	0	0	0	0			2013		1	0
P	YES	9.60656	F	1	1	1	1	2	0	0							25.61	6.11	10.2	27.6	636		5	0	0	0	0	0			2013		1	0
N	YES	2.06557	F	0	0	0	0	2	0	1		0	0		0	0	15.8	3.69	10.5	32.4	464		6	0	0	0	0	0			2013		1	0
P	NO	31.3115	F	1	0	0	1	2	0	0							11.32	4.82	8.8	25.2	358		5	0	0	0	0	0			2013		1	0
N	YES	6.16393	F	0	0	0	0	2	0	1		0	0		0	0	12.3	4.79	10.3	34.1	149		6	0	0	0	0	0			2013		1	0
P	NO	6.78689	M	1	0	0	1	2	0	0							22.92	3.99	8.5	26.9	627		5	0	0	0	0	0			2013		1	0
N	YES	6.88525	M	0	0	0	0	2	0	1		0	0		0	0	10.3	5.41	12.8	40.8	172		6	0	0	0	0	0			2013		0	0
P	YES	13.4754	F	0	0	0	1	1		1		0	0		0	0	14.4	5.51	12.5	41.7	847		5	0	0	0	0	0			2013		0	0
N	YES	61.8033	F	0	1	0	1	2	0	1		0	0		0	0	12.8	4.86	11.6	36.4	116	Salmonella Typhi	6	1	0	1	0	0	1	0	2013		0	0
P	YES	10.623	F	1	1	1	1	2	1	0							40.14	4.42	7.4	19.7	383		5	0	0	0	0	0			2013		1	0
N	YES	12.6885	F	0	0	0	0	2	0	1		0	0		0	0	5.6	6.53	10.6	37.3	101		6	0	0	0	0	0			2013		1	0
P	YES	8.59016	M	1	1	1	1	2	0	0							32.11	5.66	8.6	26	124		5	0	0	0	0	0			2013		1	0
N	YES	2.45902	F	0	0	0	1	2	0	1		0	0		0	0	2.5	3.84	9.8	31.8	57		6	0	0	0	0	0			2013		1	0
P	YES	35.8033	M	0	0	0	0	1		1		0	0		0	0	10.6	4.3	11	34.8	305		5	0	0	0	0	0			2013		0	0
N	YES	108.262	F	0	0	0	0	2	1	1		0	0		0	0	7.5	3.21	8.1	27.2	219	Salmonella Typhi	6	1	0	1	0	0	1	0	2013		1	0
P	YES	30.5902	F	0	0	1	1	1		1		0	0		0	0	29.5	4	9.9	34.1	324	Streptococcus Pneumoniae	5	0	0	0	0	0	1	0	2013		1	0
N	YES	17.2459	M	0	0	0	1	2	0	1		0	0		0	0	12.4	3.4	3.8	19.2	500	Micrococcus Lylae	6	0	0	0	0	0		1	2013		1	1
P	YES	2.32787	F	0	0	0	0	1		1		0	0		0	0	10.6	3.72	10.7	34	171	Salmonella group B	5	1	1	0	0	0	1	0	2013		1	0
N	YES	11.9672	M	0	0	0	0	2	0	1		0	0		0	0	11.4	4.77	11	37.2	776		6	0	0	0	0	0			2013		0	0
P	YES	18.1311	M	0	0	0	0	1		1		0	0		0	0	10.6	5.33	7.8	29.2	125		5	0	0	0	0	0			2013		1	0
N	YES	5.5082	M	0	0	0	0	2	0	1		0	0		0	0	18.4	5.28	9.3	34.6	403		6	0	0	0	0	0			2013		1	0
P	NO	35.7705	F	0	1	0	1	3		1		0	0		0	0	3.3	5.34	10	33.6	132		6	0	0	0	0	0			2013		1	0
N	YES	113.148	M	0	0	0	0	2	1	1		0	0		0	0	6.4	4.43	10.4	34.7	354	Salmonella Typhi	6	1	0	1	0	0	1	0	2013		1	0
P	YES	9.40984	M	1	1	1	1	3		1		0	0		0	0	10.9	4.92	10	35.3	460		6	0	0	0	0	0			2013		1	0
N	YES	65.2459	M	0	0	0	0	2	1	1	1	0	0	0	59	0	15.1	4.17	10.5	35	238	Salmonella Typhi	6	1	0	1	0	0	1	0	2013	0	1	0
P	YES	100.852	F	0	0	0	0	1		1		0	0		0	0	4.7	4.04	11.4	35.7	454		6	0	0	0	0	0			2013		0	0
N	YES	65.2787	M	0	0	0	0	2	0	1	1	0	1	0	1301	1	6	3.56	9.3	31.1	172		6	0	0	0	0	0			2013	0	1	0
P	YES	5.47541	M	0	0	0	0	3		1		0	0		0	0	13.1	5.22	12.6	41.1	375		6	0	0	0	0	0			2013		0	0
N	YES	9.47541	F	0	0	0	0	2	0	1		0	0		0	0	14	4.34	9.7	33.5	432		6	0	0	0	0	0			2013		1	0
P	YES	5.60656	M	0	0	0	0	3		1		0	0		0	0	18.7	4.65	9.4	33.9	785		6	0	0	0	0	0			2013		1	0
N	YES	53.4426	F	0	0	0	0	2	1	1	1	0	0	0	1306	0	10.1	4.49	11	38.4	175		6	0	0	0	0	0			2013	0	0	0
P	YES	41.2131	F	0	0	0	0	3		1	1	0	0	0	2016	0	14.3	3.3	9.2	29	295		6	0	0	0	0	0			2013	0	1	0
N	YES	3.60656	F	0	1	1	1	2	0	1		0	0		0	0	12.7	5.77	7.5	32.9	386		6	0	0	0	0	0			2013		1	0
P	YES	104.328	M	0	0	0	0	3		1	1	0	0	0	3220	0	12.7	4.43	10.9	37.2	439		6	0	0	0	0	0			2013	0	1	0
N	YES	53.5082	F	0	0	0	0	2	1	1	1	0	0	0	3877	0	9.6	3.16	8.1	27.6	456		6	0	0	0	0	0			2013	0	1	0
P	YES	9.04918	M	0	0	0	1	3		1		0	0		0	0	13.1	4.23	10.4	36	246		6	0	0	0	0	0			2013		1	0
N	YES	101.574	F	0	0	0	0	2	0	1		0	0		0	0	7.2	5.42	13.5	43.8	149		6	0	0	0	0	0			2013		0	0
P	YES	112.885	F	1	0	0	0	3		1		0	0		0	0	8	5.36	12.2	41.8	243		6	0	0	0	0	0			2013		0	0
N	YES	3.31148	M	0	0	0	0	2	1	1		0	0		0	0	15.9	4.18	7.5	28.2	474		6	0	0	0	0	0			2013		1	0
P	NO	15.2131	F	1	1	1	1	2	0	0							25.19	4.05	10	30.9	497		6	0	0	0	0	0			2013		1	0
N	YES	149.541	M	0	0	0	0	2	1	1	1	0	0	0	34004	0	10.4	4.37	12.3	37.8	201		6	0	0	0	0	0			2013	0	0	0
P	YES	16.3279	M	0	1	0	0	3		1		0	0		0	0	14.8	4.27	8.7	31.3	853		6	0	0	0	0	0			2013		1	0
N	YES	77.7377	F	0	0	0	0	2	1	1	1	0	0	0	788	0	12.9	4.52	11.2	37.1	234		6	0	0	0	0	0			2013	0	0	0
P	NO	49.2459	F	0	0	0	1	2	1	0							25.48	3.67	9.2	28.7	227		6	0	0	0	0	0			2013		1	0
N	YES	2.62295	F	0	0	0	0	2	1	0													6	0	0	0	0	0			2013
P	YES	6.81967	F	0	0	1	1	3		1		0	0		0	0	20.8	5.45	14.7	51.7	317		6	0	0	0	0	0			2013		0	0
N	YES	66.5574	M	0	0	0	0	2	1	1	1	0	0	0	137604	0							6	0	0	0	0	0			2013	0
P	YES	13.3443	M	0	0	0	1	3		1		0	0		0	0	11.5	4.52	9.3	31.3	360		6	0	0	0	0	0			2013		1	0
N	YES	77.2131	M	0	0	0	1	2	1	1	1	0	0	0	2892	0	5.9	3.65	8.3	30	107		6	0	0	0	0	0			2013	1	1	0
P	YES	17.4098	M	1	0	0	1	2	1	0	1			0			12.25	3.23	9	27.3	527		6	0	0	0	0	0			2013	0	1	0
N	YES	173.607	M	0	0	0	1	2	1	1		0	0		0	0	11.4	4.67	11	34.9	194		7	0	0	0	0	0			2013		0	0
P	YES	10.6557	M	0	0	0	0	1		1		0	0		0	0	8.2	3.32	9.2	29.9	456		6	0	0	0	0	0			2013		1	0
N	YES	21.5738	M	0	0	0	1	2	1	1		0	0		0	0	6.6	4.39	8.1	31.6	453		7	0	0	0	0	0			2013		1	0
P	YES	167.279	F	0	0	0	0	1		1		0	0		0	0	8.1	4.33	11.7	39.8	413		6	0	0	0	0	0			2013		0	0
N	YES	42.1311	F	0	0	0	1	2	1	0	1			0			13.9	3.75	9.7	31.9	342	Not identified	7	0	0	0	0	0		1	2013	0	1	0
P	NO	9.86885	M	0	0	0	1	2	0	1		0	0		617	0	40.21	4.06	6.2	23.7	756		6	0	0	0	0	0			2013		1	0
N	YES	54.1311	M	0	1	0	0	2	0	1		0	0		0	0	7.6	4.05	7.1	26.1	115		7	0	0	0	0	0			2013		1	0
P	NO	27.9672	M	1	0	1	1	3		1		0	0		0	0	9.2	5.64	11.4	39.6	344		6	0	0	0	0	0			2013		0	0
N	YES	28	F	0	0	1	1	2	0	1		0	0		0	0	6	4.55	11.5	37.7	175	Staphylococcus Epidermidis	7	0	0	0	0	0		1	2013		0	0
P	NO	11.6066	M	0	0	1	1	2	0	0							13.8	5.56	7.6	27.6	594		6	0	0	0	0	0			2013		1	0
N	YES	62.8852	F	0	0	0	0	2	0	1		0	0		0	0	10.8	4.77	11.7	37.8	109		7	0	0	0	0	0			2013		0	0
P	NO	11.6066	M	0	0	1	1	3		1		0	0		0	0	19.5	5.42	7.3	33	83	Staphylococcus Aureus Methicillin Resistant	6	0	0	0	0	0	1	0	2013		1	0
N	YES	42.2295	M	0	0	0	1	2	0	1		0	0		0	0	13.1	5.34	8	33.1	150		7	0	0	0	0	0			2013		1	0
P	YES	25.0492	F	0	0	1	0	1		1		0	0		0	0	13	4.31	10.3	34.7	244		6	0	0	0	0	0			2013		1	0
N	YES	40.6885	F	0	0	0	1	2	1	1	1	0	0	0	59890	0	7.9	2.26	6	19.5	49		7	0	0	0	0	0			2013	0	1	0
P	YES	93.8689	F	0	0	1	0	3		1		0	0		0	0	6.5	4.19	11.5	38.8	311		6	0	0	0	0	0			2013		0	0
N	YES	6.39344	M	0	0	1	0	2	0	1		0	0		0	0	13	5.31	12.8	42.4	232		7	0	0	0	0	0			2013		0	0
P	NO	89.6066	M	1	1	1	1	2	0	0							56.64	0.97	2.9	8	1272		6	0	0	0	0	0			2013		1	1
N	YES	54.2951	F	0	0	0	0	2	0	1		0	0		0	0	7.9	3.99	10	33.4	157		7	0	0	0	0	0			2013		1	0
P	YES	14.918	F	0	0	1	1	2	0	0							18.9	3.89	8	24.7	517		6	0	0	0	0	0			2013		1	0
N	YES	9.57377	M	0	0	0	0	2	1	1	1	0	0	0	34693	0	12.1	4.48	7.3	28.6	148		7	0	0	0	0	0			2013	0	1	0
P	NO	53.7049	M	1	0	0	1	2	0	0							9.76	5.07	10.4	32.9	218		6	0	0	0	0	0			2013		1	0
N	YES	21.1475	F	0	0	0	0	2	1	1	1	0	0	0	47460	0	16	4.2	9.7	33.4	74		7	0	0	0	0	0			2013	0	1	0
P	YES	120.295	M	0	0	0	0	3		1		0	0		0	0	7.1	4.36	12.1	40.5	281		7	0	0	0	0	0			2013		0	0
N	YES	90.2951	F	0	0	0	1	2	1	1	1	0	0	0	15324	0	8.9	4.66	10.7	34.3	169	Bacillus SPP	7	0	0	0	0	0		1	2013	0	1	0
P	YES	39.9016	M	0	0	0	0	3		1	1	0	0	0	746	1	14	4.74	11	37.4	285		7	0	0	0	0	0			2013	0	0	0
N	YES	102.754	F	0	0	0	0	2	0	1		0	0		0	0	3.9	5.04	12.6	41	102	Salmonella Typhi	7	1	0	1	0	0	1	0	2013		0	0
P	NO	159.016	F	1	0	1	1	3		1		0	0		0	0	12.8	4.47	12.2	38.6	238		7	0	0	0	0	0			2013		0	0
N	YES	8.95082	M	0	0	0	0	2	0	1		0	0		0	0	7	3.88	8	28.2	393		7	0	0	0	0	0			2013		1	0
P	YES	30	M	1	0	0	1	2	0	0							7.94	4.25	9	27.3	207		7	0	0	0	0	0			2013		1	0
N	YES	14.7213	M	0	0	0	1	2	1	1	1	0	0	0	594340	0	5.2	4.29	9.5	34.3	56		7	0	0	0	0	0			2013	1	1	0
P	YES	65.9344	M	1	0	0	1	3		1		0	0		0	0	8.3	3.87	10.8	35.8	270		7	0	0	0	0	0			2013		1	0
N	YES	21.541	F	0	0	0	1	2	1	1	1	0	0	0	15309	0	9.9	4.53	11.1	36.5	21		7	0	0	0	0	0			2013	1	0	0
P	YES	22.3934	F	0	0	0	0	1		1					0		9.1	5.14	7.5	30.6	181		7	0	0	0	0	0			2013		1	0
N	YES	66.4262	F	0	0	0	0	2	1	1	1	0	0	0	244	0	6.3	4.23	12.1	38.2	116		7	0	0	0	0	0			2013	0	0	0
P	NO	13.3443	F	0	0	0	1	1		1		0	0		0	0	20.8	5.07	7.2	29.6	748		7	0	0	0	0	0			2013		1	0
N	YES	78.4262	M	0	0	0	0	2	1	1	1	0	0	0	2383	0	6	4.33	10.2	32.8	34		7	0	0	0	0	0			2013	0	1	0
P	NO	35.0492	M	0	0	0	1	2	1	0	1			0			27.24	4.21	10.5	32.9	150		7	0	0	0	0	0			2013	0	1	0
N	YES	42.4918	F	0	0	0	0	2	1	1	1	0	0	0	62494	0	9.3	3.76	9.2	30.2	227		7	0	0	0	0	0			2013	0	1	0
P	NO	42	F	1	1	1	1	2	1	0							14.79	3.52	8.4	24.9	290	Streptococcus Pneumoniae	7	0	0	0	0	0	1	0	2013		1	0
N	YES	78.4262	M	0	0	0	0	2	1	1	1	0	0	0	68621	0	5.8	3.82	10.6	32.7	66		7	0	0	0	0	0			2013	0	1	0
P	NO	9.14754	F	1	0	0	1	2	1	0	1			0			26.68	3.85	8.4	25.6	622		7	0	0	0	0	0			2013	0	1	0
N	YES	14.2295	F	0	0	0	1	2	1	1	1	0	0	0	4217	0	5.7	2.8	7	24.2	83		7	0	0	0	0	0			2013	1	1	0
P	NO	131.967	M	1	0	0	1	2	0	0							42.66	5.14	12.3	34.9	241	Streptococcus Pneumoniae	7	0	0	0	0	0	1	0	2013		0	0
N	YES	30.5246	M	0	0	0	0	2	1	1	1	0	0	0	26932	0	6.6	3.8	7	25.4	107		7	0	0	0	0	0			2013	0	1	0
P	YES	9.77049	M	0	0	1	1	3		1		0	0		0	0	13	4.51	10.8	38.8	114		7	0	0	0	0	0			2013		1	0
N	YES	26	F	0	0	0	0	2	1	1	1	0	0	0	99001	0	15.4	3.87	8.4	28	88		7	0	0	0	0	0			2013	0	1	0
P	YES	52.4262	F	0	0	0	0	1		1	1	0	0	0	1561	0	10.3	5.41	9.9	35.1	991		7	0	0	0	0	0			2013	0	1	0
N	YES	30.5902	M	0	0	0	0	2	1	1	1	0	0	0	330200	0	18.7	5.08	11.6	39.6	168		7	0	0	0	0	0			2013	0	0	0
P	YES	34.8525	M	1	1	1	0	3		1		0	0		0	1	7.3	4.34	9.5	33.9	326		7	0	0	0	0	0			2013		1	0
N	YES	12.3934	F	0	0	0	0	2	1	1	1	0	0	0	38056	0	14.7	3.56	8.1	27.5	132		7	0	0	0	0	0			2013	0	1	0
P	YES	25.2131	M	1	0	0	1	2	0	0							10.82	3.56	8.5	25.1	201		7	0	0	0	0	0			2013		1	0
N	YES	22.3934	F	0	0	0	0	2	1	1	1	0	0	0	19483	0	6.9	2.75	4.8	17.6	9		7	0	0	0	0	0			2013	1	1	1
P	NO	12.459	M	0	0	0	1	1		1		0	0		0	0	28.9	3.74	7.2	27.3	182	Streptococcus Pneumoniae	7	0	0	0	0	0	1	0	2013		1	0
N	YES	28.623	M	0	0	0	0	2	1	1	1	0	0	0	6278	0	9.1	4.38	10.4	35.4	169		7	0	0	0	0	0			2013	0	1	0
P	YES	50.1967	F	0	0	1	1	1		1		0	0		0	0	18.3	3.92	10.8	36.6	315		7	0	0	0	0	0			2013		1	0
N	YES	9.63934	M	0	0	0	0	2	1	1	1	0	0	0	1635	0	8.3	5.4	8.4	32.8	95		7	0	0	0	0	0			2013	0	1	0
P	NO	161.967	M	0	0	0	1	3		1		0	0		0	0	11.3	4.28	11	35.8	640	Staphylococcus Aureus Methicillin Resistant	7	0	0	0	0	0	1	0	2013		0	0
N	YES	19.541	M	0	0	0	0	2	1	1	1	0	0	0	7341	0	10.4	4.66	6.8	25.7	151		7	0	0	0	0	0			2013	0	1	0
P	NO	96.1639	M	0	0	0	1	3		1		0	0		0	0	5.5	5.87	14.2	45.8	383		7	0	0	0	0	0			2013		0	0
N	YES	42.5902	M	0	0	0	0	2	1	1	1	1	0	0	592	0	9.3	3.76	9.1	30.6	116		7	0	0	0	0	0			2013	0	1	0
P	YES	89.1803	F	0	0	0	0	3		1		0	0		0	0	8.2	3.82	10	32.1	293	Salmonella Typhi	7	1	0	1	0	0	1	0	2013		1	0
N	YES	17.3443	M	0	0	0	1	2	1	1	1	0	0	0	216140	0	9.4	4.28	9.3	32.7	136		7	0	0	0	0	0			2013	1	1	0
P	NO	28.7869	M	0	0	0	1	3		1	1	0	0	0	51	0	8.6	5.4	11.8	41.3	198		7	0	0	0	0	0			2013	0	0	0
N	YES	42.5902	M	0	0	0	0	2	1	1	1	0	0	0	33337	0	6.7	4.06	9.7	33.9	132		7	0	0	0	0	0			2013	0	1	0
P	YES	114.033	M	0	0	0	0	1		1		0	0		0	0	12.9	4.48	12.4	40.4	259		7	0	0	0	0	0			2013		0	0
N	YES	27.4098	M	0	0	0	0	2	1	1	1	0	0	0	59058	0	3.7	2.57	7	22.1	29		7	0	0	0	0	0			2013	0	1	0
P	YES	162.131	M	0	0	0	0	1		1		0	0		0	0	5.9	5.69	11.5	39.4	307		7	0	0	0	0	0			2013		0	0
N	YES	37.6066	F	0	0	0	0	2	1	1	1	0	0	0	22244	0	5.6	3.13	7.4	26.1	39		7	0	0	0	0	0			2013	0	1	0
P	YES	47.8689	M	1	0	0	1	1		1		0	0		0	0	7	4.01	7.2	25.7	287		7	0	0	0	0	0			2013		1	0
N	YES	9.93443	M	0	0	0	0	2	1	1	1	0	0	0	26436	0	7.9	4.65	6.9	27.1	912		7	0	0	0	0	0			2013	0	1	0
P	YES	7.90164	F	0	0	0	1	1		1		0	0		0	0	15.3	6.34	16.3	57	482		7	0	0	0	0	0			2013		0	0
N	YES	8.68852	M	0	0	0	0	2	1	1	1	0	0	0	2058	0	8.5	4.42	8.5	30.3	254		7	0	0	0	0	0			2013	0	1	0
P	YES	21.6393	F	0	0	0	0	1		1	1	0	0	0	4341	0	6.8	3.75	7	27.6	246		7	0	0	0	0	0			2013	0	1	0
N	YES	54.5902	F	0	0	0	0	2	1	1	1	0	0	0	6479	0	3.5	2.33	5.5	17.9	69	Salmonella group B	7	1	1	0	1	0	1	0	2013	0	1	0
P	NO	4.13115	M	1	0	0	1	1		1		0	0		0	0	16.1	4.72	11.6	38.2	506		7	0	0	0	0	0			2013		0	0
N	YES	22.4918	M	0	0	0	0	2	1	1	1	0	0	0	60247	0	12.8	4.66	9.4	34	163		7	0	0	0	0	0			2013	0	1	0
P	NO	102.23	F	1	1	1	1	1		1		0	0		0	0	18.3	4.03	9.1	29	969	Staphylococcus coagulase negative	7	0	0	0	0	0		1	2013		1	0
N	YES	10.1639	M	0	0	0	0	2	0	1		0	0		0	0	15.8	3.44	7.4	26.5	499		7	0	0	0	0	0			2013		1	0
P	YES	22.5902	F	0	0	0	0	3		1	1	0	0	0	58240	0	9.2	4.48	11.5	38.2	124		7	0	0	0	0	0			2013	0	0	0
N	YES	54.623	M	0	0	0	0	2	1	1	1	0	0	0	256813	0	6.1	4.09	9.5	32.5	180		7	0	0	0	0	0			2013	0	1	0
P	NO	3.18033	M	0	0	0	1	3		1		0	0		0	0	46.1	4.21	9.9	35.7	159		7	0	0	0	0	0			2013		1	0
N	YES	37.9672	F	0	0	0	0	2	1	1	1	0	0	0	49661	0	12	3.56	8.3	26.8	34		7	0	0	0	0	0			2013	0	1	0
P	YES	146.82	F	0	0	0	0	1		1	1	0	0	0	77	0	5	4.08	10.7	36.2	203		7	0	0	0	0	0			2013	0	1	0
N	YES	18.3607	F	0	0	0	1	2	1	1	1	0	0	0	28981	0	4.3	2.78	6.9	22.1	17		7	0	0	0	0	0			2013	0	1	0
P	NO	7.44262	F	1	0	1	1	1		1	1	0	0	0	356	0	11.3	5.23	12	40.8	72		7	0	0	0	0	0			2013	0	0	0
N	YES	30.7213	F	0	0	0	1	2	1	1		0	0		0	0	15.4	4.02	10	34.4	174		7	0	0	0	0	0			2013		1	0
P	NO	138.262	F	1	0	0	1	3		1	1	0	0	0	2937	0	7.8	3.83	9.5	29.6	185		7	0	0	0	0	0			2013	0	1	0
N	YES	78.6229	M	0	0	0	1	2	1	1	1	0	0	0	53647	0	14.1	4.26	9.9	35	350		7	0	0	0	0	0			2013	0	1	0
P	YES	69.8361	F	0	0	0	0	3		1		0	0		0	0	6.1	4.05	10.7	34.3	227	Salmonella Typhi	7	1	0	1	0	0	1	0	2013		1	0
N	YES	13.8689	M	0	0	0	1	2	1	1	1	0	0	0	49397	0	9.1	3.8	8.2	29.1	103		7	0	0	0	0	0			2013	1	1	0
P	YES	9.27869	M	1	1	0	1	3		1	1	0	0	0	3813	0	36.1	2.24	4.9	15.4	93		7	0	0	0	0	0			2013	1	1	1
N	YES	32.459	M	0	0	0	0	2	1	1	1	0	0	0	3068	0	4.9	2.94	8	27.3	65		7	0	0	0	0	0			2013	0	1	0
P	NO	24.623	F	1	0	1	1	3		1	1	0	0	0	6875	0	8	1.61	4.3	14	71		7	0	0	0	0	0			2013	1	1	1
N	YES	13.3443	F	0	1	1	1	2	0	1		0	0		0	0	11.5	4.84	8.3	31.3	259	Bacillus SPP	7	0	0	0	0	0		1	2013		1	0
P	NO	9.86885	M	1	1	0	1	1		1	1	0	0	0	43050	0	16	1.64	3.7	12.5	95		7	0	0	0	0	0			2013	1	1	1
N	YES	33.2787	F	0	0	0	0	2	1	1	1	0	0	0	63263	0	13.4	2.91	6.9	23.6	103		7	0	0	0	0	0			2013	0	1	0
P	YES	18.8525	M	1	1	0	1	1		1	1	0	0	0	386310	0	11.1	3.26	7.1	24.2	45		7	0	0	0	0	0			2013	0	1	0
N	YES	27.8033	M	0	0	0	1	2	1	1	1	0	0	0	503193	0	5.2	4.67	10.4	34.9	181		7	0	0	0	0	0			2013	1	1	0
P	NO	9.63934	F	1	1	0	1	1		1	1	0	0	0	51118	0	54.6	1.27	3	11.1	114		7	0	0	0	0	0			2013	1	1	1
N	YES	30.7541	F	0	0	0	1	2	1	1	1	0	0	0	66045	0	9	3.67	8.6	27.3	72		7	0	0	0	0	0			2013	1	1	0
P	YES	42.5902	M	0	0	0	0	1		1		0	0		0	0	10.5	3.81	9.4	33.2	570		7	0	0	0	0	0			2013		1	0
N	YES	8.81967	M	0	0	0	0	2	1	1	1	0	0	0	16907	0	12.6	4.15	8.4	27.4	230		7	0	0	0	0	0			2013	0	1	0
P	YES	59.0492	M	0	0	0	0	1		1	1	0	0	0	62143	0	6.3	4.1	11	36	172		7	0	0	0	0	0			2013	0	0	0
N	YES	66.7213	M	0	0	0	1	2	1	1	1	0	0	0	25949	0	8.6	4.07	11	34.7			7	0	0	0	0	0			2013	1	0	0
P	YES	82.7541	M	0	0	0	0	1		1	1	0	0	0	11530	0	9.3	4.77	9.6	33.8	232		7	0	0	0	0	0			2013	0	1	0
N	YES	19.2131	F	0	0	0	1	2	1	1	1	0	0	0	28589	0	8.3	3.57	8	27.1	23		7	0	0	0	0	0			2013	1	1	0
P	YES	44.918	M	0	0	0	1	1		1	1	0	0	0	39100	0	6.8	4.76	9.3	32.2	297		7	0	0	0	0	0			2013	0	1	0
N	YES	42.7869	F	0	0	0	0	2	1	1	1	0	0	0	137410	0	5	3.64	8.1	26.3	44		7	0	0	0	0	0			2013	0	1	0
P	YES	12.2623	M	1	1	1	1	1		1	1	0	0	0	13979	0	24.9	1.54	3.8	13.6	100		7	0	0	0	0	0			2013	1	1	1
N	YES	54.7541	M	0	0	0	0	2	1	1	1	0	0	0	195300	0	7.1	4.09	10.5	34.5	146		7	0	0	0	0	0			2013	0	1	0
P	YES	57.2131	M	0	0	0	0	1		1					0		8.2	4.73	11.3	38.5	440		7	0	0	0	0	0			2013		0	0
N	YES	38.6557	F	0	0	0	0	2	1	1	1	0	0	0	251490	0	6.2	4.04	9.3	29.8	130		7	0	0	0	0	0			2013	0	1	0
P	YES	59.0492	M	1	0	0	1	1		1	1	0	0	0	48055	0	7.7	2.47	5.5	17.8	128		7	0	0	0	0	0			2013	0	1	0
N	YES	17.3443	F	0	0	0	1	2	1	1	1	0	0	0	143220	0	8.3	3.72	7.1	26.6	203		7	0	0	0	0	0			2013	0	1	0
P	NO	30.7213	F	1	1	1	1	1		1	1	0	0	0	538840	0	12.6	3.04	7.4	24.2	12		7	0	0	0	0	0			2013	1	1	0
N	YES	26.8197	M	0	0	0	1	2	1	1	1	0	0	0	37386	0	5.7	4.26	10.1	32.8	123		7	0	0	0	0	0			2013	0	1	0
P	YES	11.7377	F	1	0	0	1	1		1	1	0	0	0	80429	0	18.8	1.81	3.5	12.7	97		7	0	0	0	0	0			2013	1	1	1
N	YES	9.80328	M	0	0	0	0	2	1	1	1	0	0	0	218900	0	12.2	4.4	10.3	32.8	159		7	0	0	0	0	0			2013	0	1	0
P	NO	54.6885	M	0	0	0	1	1		1	1	0	0	0	3771	0	13	6.05	12.7	45.7	441		7	0	0	0	0	0			2013	1	0	0
N	YES	9.86885	F	0	0	0	0	2	1	1	1	0	0	0	7944	0	10	3.75	8.5	29.3	68		7	0	0	0	0	0			2013	0	1	0
P	NO	9.11475	M	1	1	1	1	1		1	1	0	0	0	41720	0	6.6	2.98	8.3	25.5	95		7	0	0	0	0	0			2013	0	1	0
N	YES	42.8197	M	0	0	0	0	2	1	1	1	0	0	0	171535	0	5.9	3.77	9.3	31.3	36		7	0	0	0	0	0			2013	0	1	0
P	NO	47.7049	M	1	1	0	1	1		1		0	0		0	0	17.7	0.99	2.6	9.2	223		7	0	0	0	0	0			2013		1	1
N	YES	54.7869	M	0	0	0	0	2	1	1	1	0	0	0	64170	0	3.3	3.72	9	30.2	68		7	0	0	0	0	0			2013	0	1	0
P	NO	42.7213	M	1	0	0	1	1		1	1	0	0	0	296715	0	9.9	4.53	9.5	31.2	85		7	0	0	0	0	0			2013	1	1	0
N	YES	6.39344	F	0	0	0	0	2	1	1	1	0	0	0	63040	0	6.6	2.9	8.2	26.3	85		7	0	0	0	0	0			2013	0	1	0
P	YES	27.8033	F	1	0	0	1	1		1	1	0	0	0	244	0	10.3	2.53	5.2	18.5	34		7	0	0	0	0	0			2013	0	1	0
N	YES	8.88525	F	0	0	0	0	2	1	1	1	0	0	0	12625	0	9.1	3.57	7.1	24.1	123		7	0	0	0	0	0			2013	0	1	0
P	NO	42.7541	F	1	1	0	1	1		1	1	0	0	0	18361	0	9.8	1.81	4.2	13.4	73		7	0	0	0	0	0			2013	1	1	1
N	YES	114.689	F	0	0	0	0	2	1	1	1	0	0	0	12007	0	4.8	3.7	9.9	33.1	139		7	0	0	0	0	0			2013	0	1	0
P	YES	10.7869	F	1	1	1	1	1		1	1	0	0	0	80050	0	15.7	2.9	7	23.4	70		7	0	0	0	0	0			2013	0	1	0
N	YES	8.22951	F	0	0	0	0	2	1	1	1	0	0	0	34210	0	7.8	3.93	9.7	33	226		7	0	0	0	0	0			2013	0	1	0
P	YES	18	M	0	0	0	1	1		1	1	0	0	0	21301	0	16.3	4.09	5.8	24.5	137		7	0	0	0	0	0			2013	0	1	0
N	YES	44.8525	M	0	0	0	0	2	1	1	1	0	0	0	305148	0	6.9	3.29	8.1	25.6	84		7	0	0	0	0	0			2013	0	1	0
P	YES	54.7541	F	1	1	0	1	1		1		0	0		0	0	3.1	2	4.5	14.8	17	Salmonella group B	7	1	1	0	1	0	1	0	2013		1	1
N	YES	66.8197	F	0	0	0	0	2	1	1	1	0	0	0	269058	0	6.5	3.83	11	35.3	257		7	0	0	0	0	0			2013	0	0	0
P	YES	8.16393	F	1	1	0	1	1		1	1	0	0	0	39771	0	12.4	1.9	3.5	11.9	32		7	0	0	0	0	0			2013	1	1	1
N	YES	30.8852	F	0	0	0	0	2	1	1	1	0	0	0	81131	0	15.3	4.31	10	33.4	123		7	0	0	0	0	0			2013	0	1	0
P	YES	19.0492	M	0	0	0	0	1		1	1	0	0	0	88217	0	19.4	5.54	10.2	35.4	433		7	0	0	0	0	0			2013	0	1	0
N	YES	30.8852	M	0	0	0	0	2	1	1	1	0	0	0	8189	0	14.9	3.57	8.3	28	58		7	0	0	0	0	0			2013	0	1	0
P	YES	19.0492	M	0	0	0	0	1		1	1	0	0	0	53542	0	14.7	2.87	7.4	23.5	233		7	0	0	0	0	0			2013	0	1	0
N	YES	18.918	M	0	0	0	0	2	1	1	1	0	0	0	40689	0	13.1	3.96	9.3	31.1	151	Not identified	7	0	0	0	0	0		1	2013	0	1	0
P	NO	30.623	F	1	1	1	1	1		1	1	0	0	0	201	0	7.2	2	5.2	16.9	66		7	0	0	0	0	0			2013	1	1	0
N	YES	78.7869	M	0	0	0	0	2	1	1	1	1	0	0	24504	0	8.9	4.37	10.7	36	50		7	0	0	0	0	0			2013	0	1	0
P	YES	18.0328	M	0	1	0	1	1		1	1	0	0	0	19958	0	20.5	5.31	8.8	33.5	271		7	0	0	0	0	0			2013	0	1	0
N	YES	30.918	M	0	0	0	0	2	1	1	1	0	0	0	54761	0	7.1	3.97	10.2	32.8	58		8	0	0	0	0	0			2013	0	1	0
P	YES	12.3607	F	1	1	0	1	1		1	1	0	0	0	14625	0	8.3	2.58	5	17.1	40		7	0	0	0	0	0			2013	1	1	0
N	YES	20.7869	F	0	0	0	0	2	1	1	1	0	0	0	103655	0	14.6	5.12	11	36.8	224		8	0	0	0	0	0			2013	0	0	0
P	NO	30.8852	M	1	0	1	1	1		1	1	0	0	0	178125	0	17	2.85	7.7	24.8	40		7	0	0	0	0	0			2013	1	1	0
N	YES	7.7377	M	0	0	0	0	2	1	1	1	0	0	0	41277	0	6.2	4.21	10.2	34.1	131		8	0	0	0	0	0			2013	0	1	0
P	NO	16.1639	M	1	1	1	1	1		1	1	0	0	0	87533	0	8.5	1.7	3.4	11	19		7	0	0	0	0	0			2013	1	1	1
N	YES	34.459	F	0	0	0	0	2	1	1	1	0	0	0	923	0	7.4	2.97	7.5	25.4	60		8	0	0	0	0	0			2013	0	1	0
P	NO	7.63934	F	1	0	0	1	1		1	1	0	0		106633	0	13	1.93	3.8	13	53		8	0	0	0	0	0			2013	1	1	1
N	YES	12.9508	F	0	0	0	0	2	1	1	1	0	0	0	88357	0	12.1	3.12	5	19.9	61		8	0	0	0	0	0			2013	0	1	0
P	YES	42.8852	M	1	1	0	1	1		1	1	0	0	0	500693	0	10.1	2.89	7.6	24.8	39		8	0	0	0	0	0			2013	1	1	0
N	YES	8.78689	M	0	0	0	0	2	1	1	1	0	0	0	54513	0	12.5	4.45	7.2	27.4	45		8	0	0	0	0	0			2013	0	1	0
P	NO	36.9508	M	0	1	0	1	1		1	1	0	0	0	101004	0	21.1	1.34	3.1	11	101		8	0	0	0	0	0			2013	1	1	1
N	YES	11.8033	F	0	0	0	0	2	1	1	1	0	0	0	26235	0	8.5	5.04	9.3	35.7	282		8	0	0	0	0	0			2013	0	1	0
P	NO	28.0656	M	1	0	0	1	1		1	1	0	0	0	76413	0	15.3	2.39	5.7	19.6	85		8	0	0	0	0	0			2013	1	1	0
N	YES	8.45902	M	0	0	0	0	2	1	1	1	0	0	0	26707	0	9.4	3.94	7.3	25.7	152		8	0	0	0	0	0			2013	0	1	0
P	YES	10.623	F	1	0	0	1	3		1	1	0	0	0	433913	0	39.9	2.61	6.9	22.7	55		8	0	0	0	0	0			2013	1	1	0
N	YES	31.0164	M	0	0	0	0	2	1	1	1	0	0	0	25668	0	14.1	3.66	8.6	28.1	91		8	0	0	0	0	0			2013	0	1	0
P	NO	35.4098	F	1	1	0	1	3		1	1	0	0	0	130050	0	8	1.79	4.2	15.8	80		8	0	0	0	0	0			2013	1	1	1
N	YES	30.7213	M	0	0	0	0	2	1	1	1	0	0	0	75622	0	17.1	3.65	6.4	27.5	161		8	0	0	0	0	0			2013	0	1	0
P	NO	54.918	F	1	0	0	1	3		1		0	0		0	0	16.8	1.04	2.9	10.8	375		8	0	0	0	0	0			2013		1	1
N	YES	9.11475	M	0	0	0	0	2	1	1	1	0	0	0	14235	0	16.3	4.64	9.8	33.9	199		8	0	0	0	0	0			2013	0	1	0
P	NO	54.918	M	1	0	1	1	3		1		0	0		0	0	25.6	3.88	9.4	29.9	516		8	0	0	0	0	0			2013		1	0
N	YES	31.0492	F	0	0	0	0	2	1	1	1	0	0	0	99648	0	7	3.93	9.5	31.8	99		8	0	0	0	0	0			2013	0	1	0
P	NO	18.7869	M	0	0	0	1	1		1		0	0		0	0	14.5	4.91	7.4	30	428		8	0	0	0	0	0			2013		1	0
N	YES	19.082	F	0	0	0	0	2	1	1	1	0	0	0	204	0	11.5	4.14	8.6	27	90		8	0	0	0	0	0			2013	0	1	0
P	NO	35.4754	F	1	1	0	1	1		1	1	0	0	0	8094	0	9.3	1.56	4	13.4	74		8	0	0	0	0	0			2013	1	1	1
N	YES	55.0164	M	0	0	0	0	2	1	1	1	0	0	0	72460	0	8.4	4.27	10.3	34.8	142		8	0	0	0	0	0			2013	0	1	0
P	NO	26.8852	M	0	1	0	1	1		1		0	0		0	0	15	3.53	9.7	30.7	450		8	0	0	0	0	0			2013		1	0
N	YES	31.082	M	0	0	0	0	2	1	1	1	0	0	0	174973	0	6.5	3.91	10.7	33.2	138		8	0	0	0	0	0			2013	0	1	0
P	YES	9.5082	F	1	0	0	1	1		1	1	0	0	0	35125	0	11.8	2.53	5.4	19.5	60		8	0	0	0	0	0			2013	0	1	0
N	YES	34.3279	M	0	0	0	0	2	1	1	1	0	0	0	34305	0	18	4.12	10.3	35.1	232		8	0	0	0	0	0			2013	0	1	0
P	YES	78.9836	M	1	1	1	0	1		1		0	0		0	0	3.3	4.24	11.7	37.1	176		8	0	0	0	0	0			2013		0	0
N	YES	8.42623	M	0	0	0	0	2	1	1	1	0	0	0	19039	0	8.8	4.93	8.7	30.4	403		8	0	0	0	0	0			2013	0	1	0
P	YES	10.0656	F	1	1	0	1	1		1	1	0	0	0	2752	0	23.9	1.35	3.1	10.6	111	Salmonella Typhi	8	1	0	1	0	0	1	0	2013	1	1	1
N	YES	9.57377	F	0	0	0	0	2	1	1	1	0	0	0	25698	0	11.4	3.63	8.1	27.8	557		8	0	0	0	0	0			2013	0	1	0
P	YES	11.0164	M	1	0	0	1	3		1	1	0	0	0	57080	0	4	2.24	4.8	16.7	18		8	0	0	0	0	0			2013	1	1	1
N	YES	9.96721	F	0	0	0	0	2	1	1	1	0	0	0	5521	0	8.6	3.9	9.7	32.6	192		8	0	0	0	0	0			2013	0	1	0
P	NO	8.22951	M	1	0	0	1	3		1	1	0	0	0	13790	0	10.3	5.28	9.3	32.4	553		8	0	0	0	0	0			2013	1	1	0
N	YES	10.0656	F	0	0	0	0	2	1	1	1	0	0	0	18984	0	10.7	2.36	5.7	17.9	128		8	0	0	0	0	0			2013	0	1	0
P	YES	79.0492	M	0	0	0	0	1		1		0	0		0	0	10.8	3.9	10.1	31.2	332		8	0	0	0	0	0			2013		1	0
N	YES	17.7049	M	0	0	0	0	2	1	1		0	0		0	0	7.1	4.55	9.5	33.3	379		8	0	0	0	0	0			2013		1	0
P	NO	67.1148	M	1	1	0	1	1		1		0	0		0	0	17.3	3.99	10.5	34.5	354	Salmonella Typhi	8	1	0	1	0	0	1	0	2013		1	0
N	YES	13.8689	M	0	0	0	0	2	1	1	1	0	0	0	99268	0	8.8	3.35	8.1	27.7	129		8	0	0	0	0	0			2013	0	1	0
P	YES	131.738	M	0	0	1	1	1		1		0	0		0	0	8.3	4.54	10.5	36	513		8	0	0	0	0	0			2013		1	0
N	YES	29.377	M	0	0	0	0	2	1	1	1	0	0	0	86767	0	11.4	3.63	7.9	25.6	112		8	0	0	0	0	0			2013	0	1	0
P	YES	9.21311	M	0	0	0	0	3		1	1	0	0	0	3720	0	15.5	3.5	9.4	32.1	178		8	0	0	0	0	0			2013	0	1	0
N	YES	46.0328	M	0	0	0	0	2	1	1	1	0	0	0	83496	0	5.9	3.71	9.6	31.5	120		8	0	0	0	0	0			2013	0	1	0
P	NO	43.1475	M	1	0	0	1	3		1	1	0	0	0	23252	0	11.3	1.24	2.8	9.8	68		8	0	0	0	0	0			2013	1	1	1
N	YES	35.1803	M	0	0	0	0	2	1	1	1	0	0	0	92572	0	8	4.11	10.6	34.8	98		8	0	0	0	0	0			2013	0	1	0
P	YES	22.7213	F	1	0	0	1	3		1	1	0	0	0	168548	0	13.8	2.97	7.8	24.9	52		8	0	0	0	0	0			2013	1	1	0
N	YES	150.951	F	0	0	0	0	2	1	1		0	0		0	0	5.8	2.97	7.8	26.7	270		8	0	0	0	0	0			2013		1	0
P	NO	26.3607	F	1	0	0	1	3		1	1	0	0	0	203300	0	6.2	2.14	5.4	17.7	14		8	0	0	0	0	0			2013	1	1	0
N	YES	7.2459	M	0	0	0	0	2	1	1	1	0	0	0	690	0							8	0	0	0	0	0			2013	0
P	NO	11.082	F	0	0	0	1	3		1		0	0		0	0	20.9	0.81	1.9	7.7	105		8	0	0	0	0	0			2013		1	1
N	YES	40.4262	F	0	0	0	0	2	1	1	1	0	0	0	67340	0	9.4	2.96	7.4	25.5	189		8	0	0	0	0	0			2013	0	1	0
P	YES	31.2459	M	1	1	0	1	3		1	1	0	0	0	50162	0	7.1	3.35	8.4	27.5	56		8	0	0	0	0	0			2013	1	1	0
N	YES	31.2131	F	0	0	0	0	2	1	1	1	0	0	0	78385	0	4.4	2.57	9	29.9	126		8	0	0	0	0	0			2013	0	1	0
P	YES	13.5082	M	1	1	0	1	3		1	1	0	0	0	11251	0	8.5	2.24	5.1	17.3	182		8	0	0	0	0	0			2013	1	1	0
N	YES	29.082	F	0	0	0	0	2	1	1	1	0	0	0	130220	0	10.2	3.76	9.2	31.3	184		8	0	0	0	0	0			2013	0	1	0
P	NO	91.1475	M	0	0	0	1	1		1	1	0	0	0	101	0	9.2	4.96	9.6	35.1	625		8	0	0	0	0	0			2013	0	1	0
N	YES	25.2459	F	0	0	0	0	2	1	1	1	0	0	0	388500	0	9	4.44	9.9	31.8	127		8	0	0	0	0	0			2013	0	1	0
P	NO	21.6393	M	1	1	0	1	3		1	1	0	0	0	90440	0	23.2	1.33	3.1	11	119		8	0	0	0	0	0			2013	1	1	1
N	YES	27.3115	F	0	0	0	0	2	1	1	1	0	0	0	129000	0	4.9	3.44	8	27.7	43		8	0	0	0	0	0			2013	0	1	0
P	YES	55.2459	F	1	1	1	1	3		1	1	0	0	0	51685	0	35.5	1.47	3.8	12.8	146		8	0	0	0	0	0			2013	1	1	1
N	YES	6.88525	M	0	0	0	0	2	1	1	1	0	0	0	693	0	9.4	5.19	10.7	37.7	304		8	0	0	0	0	0			2013	0	1	0
P	NO	43.2787	M	1	1	1	1	1		1		0	0		0	0	15.2	1.56	3.8	12.5	102		8	0	0	0	0	0			2013		1	1
N	YES	9.83607	M	0	0	0	0	2	1	1	1	0	0	0	141333	0							8	0	0	0	0	0			2013	0
P	NO	43.2787	F	1	0	0	1	1		1	1	0	0	0	220365	0	4.8	1.77	2.7	16	15		8	0	0	0	0	0			2013	1	1	1
N	YES	31.3443	F	0	0	0	1	2	1	1	1	0	0	0	82950	0	12.8	3.92	9.2	30	496		8	0	0	0	0	0			2013	1	1	0
P	NO	8.06557	M	1	0	0	1	1		1		0	0		0	0	14.1	5.42	9.5	34.9	299		8	0	0	0	0	0			2013		1	0
N	YES	11.4098	F	0	0	0	1	2	1	1		0	0		0	0	7.6	3.16	9.1	28.8	116	Candida Albicans	8	0	0	0	0	0		1	2013		1	0
P	YES	29.3115	M	0	0	0	0	1		1	1	0	0	0	68970	0	6.9	4.84	11.7	39.1	222		8	0	0	0	0	0			2013	0	0	0
N	YES	3.11475	F	0	0	0	0	2	1	1	1	0	0	0	38500	0	7.2	3.9	10.4	34.5	71		8	0	0	0	0	0			2013	0	1	0
P	YES	22.0328	F	1	1	1	1	1		1	1	0	0	0	29112	0	11.9	3.37	6.6	23.1	70		8	0	0	0	0	0			2013	1	1	0
N	YES	67.3115	M	0	0	0	1	2	1	1	1	0	0	0	35914	0	17.8	4.19	12.2	39	360		8	0	0	0	0	0			2013	1	0	0
P	YES	11.0492	F	1	1	0	1	1		1	1	0	0	0	1312	0	18.5	2.78	5.8	20.1	130		8	0	0	0	0	0			2013	1	1	0
N	YES	9.93443	M	0	0	0	0	2	1	1	1	0	0	0	51173	0	12.1	3.92	7.3	24.6	114		8	0	0	0	0	0			2013	0	1	0
P	YES	34.623	F	1	0	0	1	3		1	1	0	0	0	11619	0	4.9	1.96	4.9	16.5	60		8	0	0	0	0	0			2013	1	1	1
N	YES	55.3443	M	0	1	0	1	2	1	1		0	0		0	0	5.6	3.54	8.9	27.6	266		8	0	0	0	0	0			2013		1	0
P	NO	31.377	F	1	0	0	1	3		1		0	0		0	0	17.7	1.79	5.5	17.7	29	Escherichia Coli	8	0	0	0	0	0	1	0	2013		1	0
N	YES	8.68852	F	0	0	0	0	2	1	1	1	0	0	0	51144	0	13.6	3.93	8.4	27.6	257		8	0	0	0	0	0			2013	0	1	0
P	YES	33.7377	F	1	0	0	1	3		1	1	0	0	0	125583	0	10.6	1.91	4.9	16	80		8	0	0	0	0	0			2013	1	1	1
N	YES	12.6557	M	0	0	0	0	2	1	1	1	0	0	0	65329	0	20	3.63	9.3	31.2	209		8	0	0	0	0	0			2013	0	1	0
P	YES	35.9016	M	1	0	0	1	3		1	1	0	0	0	9448	0	9	1.75	4.7	15.1	98		8	0	0	0	0	0			2013	1	1	1
N	YES	23.1148	M	0	0	0	1	2	1	1	1	0	0	0	8493	0	4.9	3.51	6.8	25.4	175		8	0	0	0	0	0			2013	0	1	0
P	NO	27.1148	F	1	1	0	1	3		1	1	0	0	0	111555	0	10.8	2.01	5.3	18.2	58		8	0	0	0	0	0			2013	1	1	0
N	YES	22.8525	F	0	0	0	0	2	1	1	1	0	0	0	35063	0	7.8	2.75	6.6	22.9	95		8	0	0	0	0	0			2013	0	1	0
P	YES	12.459	F	0	0	0	0	3		1	1	0	0	0	195390	0	11.2	4.68	10.2	35.1	143		8	0	0	0	0	0			2013	0	1	0
N	YES	6.4918	M	0	0	0	1	2	1	1	1	0	0	0	49738	0	5.1	4.25	8.3	28.9	68		8	0	0	0	0	0			2013	1	1	0
P	YES	57.082	F	1	1	1	1	3		1		0	0		0	0	16.3	4.62	8.7	34.5	160		8	0	0	0	0	0			2013		1	0
N	YES	55.4426	F	0	0	0	0	2	1	1	1	0	0	0	14170	0	5.5	3.75	8.8	30.1	126		8	0	0	0	0	0			2013	0	1	0
P	NO	24.2295	M	1	1	1	1	3		1		0	0		0	0	28	1.17	2.7	10.8	43	Salmonella Typhimurium	8	1	1	0	1	0	1	0	2013		1	1
N	YES	16.6557	M	0	0	0	0	2	1	1	1	0	0	0	9020	0	11.1	3.65	8.8	29.8	100		8	0	0	0	0	0			2013	0	1	0
P	YES	31.4426	F	1	0	0	1	3		1	1	0	0	0	164610	0	4.4	2.79	5.9	20.5	23		8	0	0	0	0	0			2013	1	1	0
N	YES	27.6721	F	0	0	0	0	2	1	1	1	0	0	0	92983	0	6.1	2.52	5.5	18.5	33		8	0	0	0	0	0			2013	0	1	0
P	NO	38.7213	M	1	1	1	1	3		1		0	0		0	0	23.8	1.29	3.3	13.3	115	Staphylococcus Epidermidis	8	0	0	0	0	0		1	2013		1	1
N	YES	31.5738	F	0	0	0	0	2	1	1	1	0	0	0	325975	0	12.9	4.42	11.7	39.2	422		8	0	0	0	0	0			2013	0	0	0
P	YES	30.5246	F	1	0	0	1	3		1	1	0	0	0	124780	0	7.9	3.67	9.7	31.9	107		8	0	0	0	0	0			2013	0	1	0
N	YES	18.1967	F	0	0	0	0	2	1	1	1	0	0	0	15634	0	8.3	3.77	8.9	29.6	56		8	0	0	0	0	0			2013	0	1	0
P	NO	151.18	M	1	0	0	1	3		1		0	0		0	0	12.3	3.9	10.4	34.4	499		8	0	0	0	0	0			2013		1	0
N	YES	17.7377	F	0	0	0	0	2	1	1	1	0	0	0	56299	0	12.6	3.88	8.6	29.4	134		8	0	0	0	0	0			2013	0	1	0
P	NO	91.3115	M	1	0	0	1	3		1		0	0		0	0	2.5	1.9	4.4	15.7	121	Salmonella Typhi	8	1	0	1	0	0	1	0	2013		1	1
N	YES	20.1639	M	0	0	0	0	2	1	1	1	0	0	0	145595	0	7.6	3.99	9.7	31.5	111		8	0	0	0	0	0			2013	0	1	0
P	YES	103.279	F	1	0	1	1	3		1	1	0	0	0	1392	0	15.5	2.11	5.8	20.2	344		8	0	0	0	0	0			2013	0	1	0
N	YES	20.8852	M	0	0	0	0	2	1	1		0	0		0	0	27.6	4.1	10.1	32.5	337		8	0	0	0	0	0			2013		1	0
P	YES	2.13115	F	0	0	0	1	3		1		0	0		0	0	10.8	4.56	12.1	41.1	368		8	0	0	0	0	0			2013		0	0
N	YES	61.7705	M	0	0	0	1	2	1	1	1	0	0	0	122	0	4.1	3	8.1	27.5	82		8	0	0	0	0	0			2013	0	1	0
P	NO	19.0164	F	1	1	0	1	3		1	1	0	0	0	19890	0	9	2.96	6.1	21.7	85		8	0	0	0	0	0			2013	0	1	0
N	YES	12.9836	M	0	0	0	0	2	1	1	1	0	0	0	266305	0	11.4	4.42	9.4	33.1	220		8	0	0	0	0	0			2013	0	1	0
P	YES	12.2951	M	1	0	0	1	3		1	1	0	0	0	6763	0	23	1.52	3.5	11.9	52		8	0	0	0	0	0			2013	1	1	1
N	YES	19.4426	M	0	0	0	1	2	1	1	1	0	0	0	86213	0	5.5	3.63	7.9	27	60		8	0	0	0	0	0			2013	0	1	0
P	NO	14.7213	F	1	1	1	1	3		1	1	0	0	0	540	0	34	0.91	2.6	10.5	489		8	0	0	0	0	0			2013	1	1	1
N	YES	11.2131	F	0	0	0	0	2	1	1	1	0	0	0	30754	0	17.9	3.95	7.3	26.5	128		8	0	0	0	0	0			2013	0	1	0
P	YES	8.06557	M	1	0	0	1	3		1	1	0	0	0	1358	0	12.8	2.92	5.2	19.6	146		8	0	0	0	0	0			2013	1	1	0
N	YES	9.63934	F	0	0	0	0	2	1	1	1	0	0	0	2053	0	7.3	2.43	5.5	19.7	91		8	0	0	0	0	0			2013	0	1	0
P	NO	115.377	F	0	0	0	1	3		1		0	0		0	0	20.2	5.45	13.3	44.5	460	Haemophilus Influenzae	8	0	0	0	0	0	1	0	2013		0	0
N	YES	22.5246	F	0	0	0	0	2	1	1	1	0	0	0	74795	0	9.3	3.15	8.1	26	123		8	0	0	0	0	0			2013	0	1	0
P	NO	10.1967	F	1	1	0	1	1		1	1	0	0	0	60025	0	14.5	1.82	3.8	12.7	73		8	0	0	0	0	0			2013	1	1	1
N	YES	7.54098	M	0	0	0	0	2	1	1	1	0	0	0	96358	0	15.9	4.7	8.1	30	153		8	0	0	0	0	0			2013	0	1	0
P	NO	103.41	F	1	0	0	1	3		1		0	0		0	0	10	4.63	9.3	30.1	552	Salmonella Typhi	8	1	0	1	0	0	1	0	2013		1	0
N	YES	17.6721	M	0	0	0	0	2	1	1	1	0	0	0	51261	0	11.5	3.72	8.3	29	218		8	0	0	0	0	0			2013	0	1	0
P	YES	19.6393	M	1	1	1	1	3		1		0	0		0	0	11.2	3.69	6.5	22.7	183	Salmonella Typhimurium	8	1	1	0	1	0	1	0	2013		1	0
N	YES	9.77049	F	0	0	0	0	2	1	1	1	0	0	0	1195	0	14.1	3.26	7	23.7	117		8	0	0	0	0	0			2013	0	1	0
P	YES	15.6393	M	0	0	0	0	1		1		0	0		0	0	7.4	4.03	9	31.6	301		8	0	0	0	0	0			2013		1	0
N	YES	10.8197	M	0	1	0	1	2	1	1		0	0		0	0	12	1.75	3.7	12.5	128		8	0	0	0	0	0			2013		1	1
P	YES	10.1639	M	1	1	0	1	1		1	1	0	0	0	33550	0	5.9	1.22	2.8	11.2	143		8	0	0	0	0	0			2013	1	1	1
N	YES	67.7049	F	0	0	0	0	2	1	1	1	0	0	0	116757	0	15.6	4.64	13	42	270		8	0	0	0	0	0			2013	0	0	0
P	NO	67.541	F	1	0	1	1	1		1	1	0	0	0	87721	0	9.7	2.61	6.8	22.7	36		8	0	0	0	0	0			2013	1	1	0
N	YES	45.8689	M	0	0	0	0	2	1	1	1	0	0	0	1350	0	4.8	3.5	8.9	30.1	45		8	0	0	0	0	0			2013	0	1	0
P	YES	43.5738	M	1	1	0	1	3		1	1	0	0		239475	0	41.1	5.15	12.3	42.1	250		8	0	0	0	0	0			2013	1	0	0
N	YES	79.7049	M	0	0	0	0	2	1	1	1	0	0	0	95095	0	5.3	4.18	9.5	31.9	64		8	0	0	0	0	0			2013	0	1	0
P	YES	21.6721	M	0	1	1	1	3		1		0	0		0	1	8.7	4.33	9.5	34.5	472		8	0	0	0	0	0			2013		1	0
N	YES	19.8361	M	0	0	0	1	2	1	1	1	0	0	0	86600	0	5.5	4.45	8.3	28.4	350		8	0	0	0	0	0			2013	1	1	0
P	NO	12.8197	M	1	1	0	1	3		1	1	0	0	0	34325	0	11.6	1.56	3.5	13.3	218		8	0	0	0	0	0			2013	1	1	1
N	YES	45.4754	F	0	0	0	0	2	1	1	1	0	0	0	227050	0	2.9	3.8	9.2	31	20		8	0	0	0	0	0			2013	0	1	0
P	NO	10.3607	M	1	0	0	1	3		1	1	0	0	0	30750	0	23.7	2.19	4.1	14.3	162		8	0	0	0	0	0			2013	1	1	1
N	YES	24.7869	F	0	0	0	0	2	1	1	1	0	0	0	105431	0	6.5	3.46	8.5	29.7	93		8	0	0	0	0	0			2013	0	1	0
P	NO	31.6721	M	1	0	0	1	3		1	1	0	0	0	214238	0	25	4.38	7.3	28.6	53		8	0	0	0	0	0			2013	1	1	0
N	YES	80.3279	M	0	0	0	0	2	1	1	1	0	0	0	58365	0	9.5	4.14	9.6	33.8	282		8	0	0	0	0	0			2013	0	1	0
P	NO	5.21311	M	1	1	1	1	3		1		0	0		0	0	17.4	3.27	7.7	26.1	900		8	0	0	0	0	0			2013		1	0
N	YES	7.27869	M	0	0	0	0	2	1	1	1	0	0	0	43256	0	7.7	4.81	11.3	37.7	355		8	0	0	0	0	0			2013	0	0	0
P	YES	16.3934	M	1	1	0	1	3		1		0	0		0	0	19.9	1.14	3.2	11.2	144		8	0	0	0	0	0			2013		1	1
N	YES	18.918	M	0	0	0	0	2	1	1	1	0	0	0	92593	0	13.5	4.55	7.1	29.7	193		8	0	0	0	0	0			2013	0	1	0
P	YES	18.2951	M	1	1	0	1	3		1	1	0	0	0	64103	0	9.6	3.33	5.9	22.2	35		8	0	0	0	0	0			2013	0	1	0
N	YES	21.082	M	0	0	0	0	2	1	1	1	0	0	0	31831	0	14	3.58	8.3	28	113		8	0	0	0	0	0			2013	0	1	0
P	NO	31.1148	F	1	0	0	1	3		1	1	0	0	0	46631	0	7.8	2.67	6.4	23	149		8	0	0	0	0	0			2013	1	1	0
N	YES	20.6885	M	0	0	0	0	2	1	1	1	0	0	0	11475	0	8.1	3.88	9.9	32.6	114		8	0	0	0	0	0			2013	0	1	0
P	YES	14.918	M	1	1	1	1	1		1		0	0		0	0	9.5	3.06	8.1	26.2	301		8	0	0	0	0	0			2013		1	0
N	YES	11.2131	M	0	0	0	0	2	1	1	1	0	0	0	32300	0							8	0	0	0	0	0			2013	0
P	NO	139.541	M	0	0	0	1	1		1		0	0		0	0	10.7	5.65	13.6	43.1	397		8	0	0	0	0	0			2013		0	0
N	YES	5.5082	M	0	0	0	0	2	1	1	1	0	0	0	11170	0							9	0	0	0	0	0			2013	0
P	YES	8.72131	M	0	0	0	1	1		1		0	0		0	0	9.1	3.8	9.3	31.1	661		8	0	0	0	0	0			2013		1	0
N	YES	14.5574	F	0	0	0	0	2	1	1	1	0	0	0	14417	0							9	0	0	0	0	0			2013	0
P	NO	43.7377	M	1	1	0	1	1		1	1	0	0	0	43981	0	7.6	1.29	3.1	11.4	47		8	0	0	0	0	0			2013	1	1	1
N	YES	31.9672	F	0	0	0	0	2	1	1	1	0	0	0	53037	0	16.6	3.9	9.4	32.2	100		9	0	0	0	0	0			2013	0	1	0
P	YES	9.80328	M	1	0	0	1	1		1	1	0	0	0	17000	0	15.3	1	2.6	10.4	238		8	0	0	0	0	0			2013	1	1	1
N	YES	31.9672	F	0	0	0	0	2	1	1	1	0	0	0	40282	0	9.9	4.14	10.3	32.8	345		9	0	0	0	0	0			2013	0	1	0
P	YES	9.60656	F	1	0	1	1	1		1	1	0	0	0	51330	0	9.9	1.77	3.5	14.2	64		8	0	0	0	0	0			2013	1	1	1
N	YES	43.9344	F	0	0	0	0	2	1	1	1	0	0	0	72793	0	12.1	3.98	10.4	35.6	343		9	0	0	0	0	0			2013	0	1	0
P	YES	71.1148	F	0	0	0	0	1		1	1	0	0	0	300675	0	9.8	4.22	10.7	36	165		8	0	0	0	0	0			2013	0	1	0
N	YES	12.8197	M	0	0	0	0	2	1	1	1	0	0	0	13095	0	6.6	3.9	7.8	29.4	116		9	0	0	0	0	0			2013	0	1	0
P	NO	79.7049	F	1	0	0	1	1		1	1	0	0	0	92419	0	15.9	4.12	11.2	40.2	94		8	0	0	0	0	0			2013	1	0	0
N	YES	6.09836	F	0	0	0	0	2	1	1	1	0	0	0	26715	0	11.1	4.87	10.3	35.1	210		9	0	0	0	0	0			2013	0	1	0
P	NO	56	F	1	1	0	1	1		1	1	0	0	0	32038	0	10.9	2.11	5	17.4	59		8	0	0	0	0	0			2013	1	1	0
N	YES	8.03279	M	0	0	0	0	2	1	1	1	0	0	0	178750	0	25.3	2.53	5.9	21.5	135		9	0	0	0	0	0			2013	0	1	0
P	YES	35.377	F	0	0	0	0	1		1	1	0	0	0	2450	0	11	3.93	9.3	32.3	110		8	0	0	0	0	0			2013	0	1	0
N	YES	20.0328	M	0	0	0	1	2	1	1		0	0		0	0	10.6	5.07	7.5	31.1	605		9	0	0	0	0	0			2013		1	0
P	YES	23.1148	M	0	0	0	0	1		1	1	0	0	0	20914	0	6.1	4.91	11.8	40.5	241		8	0	0	0	0	0			2013	0	0	0
N	YES	7.2459	F	0	1	0	1	2	0	1	1	0	0	0	42252	0	11.6	3.12	7.2	24.9	278		9	0	0	0	0	0			2013	0	1	0
P	YES	7.40984	M	1	0	0	1	1		1		0	0		0	0	40.2	2.8	6.2	21.4	641	Escherichia Coli	8	0	0	0	0	0	1	0	2013		1	0
N	YES	35.7705	M	0	0	0	0	2	1	1	1	0	0	0	59258	0	5.3	3.73	7.3	26.5	115		9	0	0	0	0	0			2013	0	1	0
P	NO	15.5738	F	1	1	0	1	1		1		0	0		0	0	17.4	2.75	5.6	20.1	47	Salmonella Typhimurium	8	1	1	0	1	0	1	0	2013		1	0
N	YES	8.13115	M	0	0	0	0	2	1	1	1	0	0	0	37790	0	12.7	3.74	10	33.8	155		9	0	0	0	0	0			2013	0	1	0
P	NO	79.7705	M	1	0	0	1	1		1		0	0		0	0	8.3	1.34	3.2	10.5	150		8	0	0	0	0	0			2013		1	1
N	YES	21.3443	M	0	1	0	1	2	1	1		0	0		0	0	23	4.67	11.4	39.9	208		9	0	0	0	0	0			2013		0	0
P	YES	20.8197	M	1	1	0	1	1		1		0	0		0	0	23	1.9	4.3	15.4	227		8	0	0	0	0	0			2013		1	1
N	YES	56	M	0	0	0	0	2	1	1	1	0	0	0	30103	0	7.7	4.14	10.1	32.3	94		9	0	0	0	0	0			2013	0	1	0
P	NO	127.705	F	1	1	1	1	1		1		0	0		0	0	18.3	3.83	11.4	36.4	352		8	0	0	0	0	0			2013		0	0
N	YES	27.5082	F	0	0	0	0	2	1	1	1	0	0	0	13926	0	10.7	4.15	8.8	28.2	148		9	0	0	0	0	0			2013	0	1	0
P	NO	22.2623	M	1	1	1	1	1		1	1	0	0	0	935	0	12.6	2.95	8.2	26.2	59		8	0	0	0	0	0			2013	1	1	0
N	YES	20.0984	M	0	0	0	0	2	1	1	1	0	0	0	37386	0	5.4	3.54	8.9	30.2	108		9	0	0	0	0	0			2013	0	1	0
P	YES	11.2787	F	0	0	0	0	1		1	1	0	0	0	88530	0	17.6	4.54	9.6	34.6	190		9	0	0	0	0	0			2013	1	1	0
N	YES	25.7377	M	0	0	0	0	2	1	1	1	0	0	0	52003	0	8.6	5.18	12	39.2	223		9	0	0	0	0	0			2013	0	0	0
P	NO	21.6066	F	1	1	1	1	1		1		0	0		0	0	23.4	1.18	3.5	10.7	838		9	0	0	0	0	0			2013		1	1
N	YES	7.01639	M	0	0	0	0	2	1	1	1	0	0	0	54900	0	7.2	3.8	8	25.4	115		9	0	0	0	0	0			2013	0	1	0
P	NO	36.3607	F	0	0	0	1	1		1		0	0		0	0	10.3	2.68	6	22.6	333		9	0	0	0	0	0			2013		1	0
N	YES	47.2131	F	0	0	0	0	2	1	1	1	0	0	0	38634	0	17	4.47	10.5	33.2	307		9	0	0	0	0	0			2013	0	1	0
P	NO	17.377	M	1	1	1	1	3		1	1	0	0	0	14815	0	20	1.81	4.3	14.8	88		9	0	0	0	0	0			2013	1	1	1
N	YES	32.1967	M	0	0	0	0	2	1	1	1	0	0	0	43822	0	11.6	4	11	34.1	136		9	0	0	0	0	0			2013	0	0	0
P	YES	10.0328	F	0	0	1	0	3		1		0	0		0	0	16.1	6.18	10.3	36.6	410		9	0	0	0	0	0			2013		1	0
N	YES	32.1967	F	0	0	0	1	2	1	1	1	0	0	0	28354	0	14.9	1.28	3.2	10.7	79		9	0	0	0	0	0			2013	1	1	1
P	YES	43.9672	M	0	0	0	0	3		1	1	0	0	0	8467	0	4.6	2.51	7.2	24.5	132		9	0	0	0	0	0			2013	1	1	0
N	YES	17.1475	F	0	0	0	0	2	1	1	1	0	0	0	66472	0	8	1.63	4.7	18	150		9	0	0	0	0	0			2013	1	1	1
P	NO	20.0328	M	1	0	0	1	3		1	1	0	0	0	207505	0	12.6	1.87	4.6	15.2	46		9	0	0	0	0	0			2013	1	1	1
N	YES	5.31148	F	0	0	0	0	2	1	1	1	0	0	0	45034	0	7.4	3.5	8.2	30.1	126		9	0	0	0	0	0			2013	0	1	0
P	YES	32.6557	M	0	1	0	1	3		1		0	0		0	0	9.8	4.46	11.5	38	394		9	0	0	0	0	0			2013		0	0
N	YES	8.45902	M	0	0	0	0	2	1	1	1	0	0	0	20317	0	10.3	4.86	12	41	198		9	0	0	0	0	0			2013	0	0	0
P	NO	67.9344	F	1	0	0	1	3		1	1	0	0	0	6682	0	4.5	2.69	7	22.1	33		9	0	0	0	0	0			2013	1	1	0
N	YES	8.59016	M	0	0	0	0	2	1	1	1	0	0	0	49004	0	12.6	4.18	8.4	31	115		9	0	0	0	0	0			2013	0	1	0
P	NO	42.1967	F	1	1	1	1	3		1	1	0	0	0	27506	0	8.4	2.2	5.3	18.2	122		9	0	0	0	0	0			2013	1	1	0
N	YES	12.1967	F	0	0	0	0	2	1	1	1	0	0	0	96585	0	13.1	2.82	6.2	20.4	87		9	0	0	0	0	0			2013	0	1	0
P	YES	10.5902	M	0	1	0	0	3		1		0	0		0	0	6.7	2.98	6.3	25.5	385	Salmonella Typhimurium	9	1	1	0	1	0	1	0	2013		1	0
N	YES	19.9672	F	0	0	0	0	2	1	1	1	0	0	0	288858	0	12.7	5.09	10.4	33.7	64		9	0	0	0	0	0			2013	0	1	0
P	NO	55.9672	F	1	1	1	1	3		1	1	0	0	0	4178	0	7.1	2.54	5.5	18.6	75		9	0	0	0	0	0			2013	1	1	0
N	YES	68.3607	M	0	0	0	0	2	1	1	1	0	0	0	131100	0	16.9	4.6	10.2	33.1	252		9	0	0	0	0	0			2013	0	1	0
P	YES	29.4426	F	1	1	1	1	3		1	1	0	0	0	16836	0	6	1.18	3.1	10.4	126		9	0	0	0	0	0			2013	1	1	1
N	YES	68.2951	M	0	0	0	0	2	1	1	1	0	0	0	25476	0	7.3	3.6	9.5	31.3	213		9	0	0	0	0	0			2013	0	1	0
P	NO	11.8361	M	1	1	0	1	3		1	1	0	0	0	1037	0	25.2	1.45	2.8	10.6	187		9	0	0	0	0	0			2013	1	1	1
N	YES	44.3607	M	0	1	1	0	2	0	1		0	0		0	0	9.1	2.81	6.5	22.8	198	Staphylococcus coagulase negative	9	0	0	0	0	0		1	2013		1	0
P	NO	9.83607	F	1	0	1	1	3		1	1	0	0	0	144121	0	28.2	1.93	4.3	14.6	92		9	0	0	0	0	0			2013	1	1	1
N	YES	3.67213	F	0	0	0	0	2	1	1	1	0	0	0	3184	0	6.4	3.01	7	24.4	126		9	0	0	0	0	0			2013	0	1	0
P	YES	10.0984	F	1	0	0	1	3		1	1	0	0	0	46540	0	10.5	1.79	3.9	12.9	355		9	0	0	0	0	0			2013	1	1	1
N	YES	12.918	M	0	0	0	0	2	1	1	1	0	0	0	96200	0	20.8	2.08	5.1	16.8	30		9	0	0	0	0	0			2013	0	1	0
P	YES	44.0328	F	0	1	0	0	3		1	1	0	0	0	3254	0	8.1	3.47	8.3	29.8	408		9	0	0	0	0	0			2013	0	1	0
N	YES	7.83607	F	0	0	0	1	2	1	1	1	0	0	0	44087	0	11.1	4.73	9.2	31	166		9	0	0	0	0	0			2013	0	1	0
P	YES	9.11475	M	0	0	0	1	3		1		0	0		0	0	33.1	3.91	4.5	20.7	363		9	0	0	0	0	0			2013		1	1
N	YES	8.52459	M	0	0	0	0	2	1	1	1	0	0	0	39654	0	11.5	2.32	5.7	19.6	130		9	0	0	0	0	0			2013	0	1	0
P	NO	20.0984	M	0	0	0	1	3		1	1	0	0	0	2694	0	6.2	4.29	8.9	31.6	462		9	0	0	0	0	0			2013	0	1	0
N	YES	25.1148	M	0	0	0	0	2	1	1	1	0	0	0	33369	0	17.3	5.32	6.5	27.5	578		9	0	0	0	0	0			2013	0	1	0
P	NO	25.377	M	1	1	0	1	3		1		0	0		0	0	18.2	1.19	3.7	13.1	414	Bacillus SPP	9	0	0	0	0	0		1	2013		1	1
N	YES	8.06557	M	0	0	0	0	2	1	1	1	0	0	0	14757	0	13.8	3.49	7.9	29.9	63		9	0	0	0	0	0			2013	0	1	0
P	NO	32.0656	M	1	0	0	1	3		1	1	0	0	0	130440	0	14.5	2.59	6.6	22	89		9	0	0	0	0	0			2013	0	1	0
N	YES	56.4918	F	0	1	0	0	2	1	1		0	0		0	0	5.8	2.3	5.9	19.9	136	Salmonella Typhimurium	9	1	1	0	1	0	1	0	2013		1	0
P	YES	32.0984	F	0	0	0	0	3		1		0	0		0	1	14.6	3.92	9.7	32.4	409		9	0	0	0	0	0			2013		1	0
N	YES	22.5246	M	0	0	0	0	2	1	1	1	0	0	0	1494	0	8.6	2.69	7.3	25.5	146		9	0	0	0	0	0			2013	0	1	0
P	NO	11.1803	M	0	1	0	1	3		1		0	0		0	0	9.3	4.44	7.9	29.8	234		9	0	0	0	0	0			2013		1	0
N	YES	12	F	0	0	0	0	2	1	1	1	0	0	0	28751	0	9.1	3.59	7.5	26.3	95		9	0	0	0	0	0			2013	0	1	0
P	YES	45.8033	F	0	0	0	1	3		1	1	0	0	0	38370	0	7.3	4.49	11.5	37.6	292		9	0	0	0	0	0			2013	1	0	0
N	YES	2.19672	M	0	0	0	0	2	1	1	1	0	0	0	277	0	11.4	3.36	8.9	29.6	421		9	0	0	0	0	0			2013	0	1	0
P	NO	7.67213	M	0	1	0	1	3		1	1	0	0	0	210560	0	12.8	3.76	7.2	24.3	52		9	0	0	0	0	0			2013	1	1	0
N	YES	38.0328	M	0	0	0	0	2	1	1	1	0	0	0	26277	0	5.9	3.61	7.9	28.1	50		9	0	0	0	0	0			2013	0	1	0
P	NO	68.0328	M	1	1	1	1	3		1	1	0	0	0	38938	0	11.5	1.75	4.2	14.9	69		9	0	0	0	0	0			2013	1	1	1
N	YES	12.459	F	0	0	0	0	2	1	1	1	0	0	0	146438	0	10.8	2.75	7.3	22.6	96		9	0	0	0	0	0			2013	0	1	0
P	NO	24.0328	F	1	1	1	1	1		1	1	0	0	0	148	0	7	3.56	8.1	29.1	310		9	0	0	0	0	0			2013	0	1	0
N	YES	10.5574	M	0	0	0	0	2	1	1		0	0		0	0	67.8	2.92	5.1	19.5	668	Salmonella Typhimurium	9	1	1	0	1	0	1	0	2013		1	0
P	YES	11.7705	M	1	1	1	1	1		1	1	0	0	0	349	0	16	1.38	3.5	12.1	209		9	0	0	0	0	0			2013	1	1	1
N	YES	20.6557	F	0	0	0	0	2	1	1	1	0	0	0	19520	0	9.9	3.35	5.1	23.1	231	Salmonella Typhimurium	9	1	1	0	1	0	1	0	2013	0	1	0
P	YES	32.1311	M	1	1	0	1	3		1	1	0	0	0	104575	0	4.4	2.35	6.3	21	52		9	0	0	0	0	0			2013	0	1	0
N	YES	14.459	F	0	0	0	0	2	1	1	1	0	0	0	53432	0	12.5	3.52	7.5	27.1	58		9	0	0	0	0	0			2013	0	1	0
P	NO	32.1311	M	0	1	1	1	3		1		0	0		0	0	12.1	4.15	8.1	29.6	446		9	0	0	0	0	0			2013		1	0
N	YES	34.3934	F	0	0	0	1	2	1	1	1	0	0	0	53723	0	5.9	3.77	8.7	29.6	146		9	0	0	0	0	0			2013	1	1	0
P	YES	68.8525	M	0	0	1	0	3		1	1	0	0	0	0	0	13.9	5.2	11.1	36.4	204		9	0	0	0	0	0			2013	0	0	0
N	YES	20.5574	M	0	0	0	1	2	1	1	1	0	0	0	92143	0	12	3.6	8.3	26.8	105		9	0	0	0	0	0			2013	0	1	0
P	YES	23.8689	M	1	1	1	1	1		1	1	0	0	0	38	0	7.7	3.49	8.9	28.6	263		9	0	0	0	0	0			2013	0	1	0
N	YES	6	F	0	0	0	1	2	1	1	1	0	0	0	182070	0	18	2.04	4.9	16.5	153		9	0	0	0	0	0			2013	1	1	1
P	NO	6.81967	M	1	1	0	1	1		1		0	0		0	0	55.9	2.39	6.1	19.8	186		9	0	0	0	0	0			2013		1	0
N	YES	32.6557	M	0	0	0	0	2	1	1	1	0	0	0	157470	0	10.4	3.48	10.1	33.1	82		9	0	0	0	0	0			2013	0	1	0
P	NO	4.2623	M	1	0	1	1	1		1	1	0	0	0	1232	0	11.7	4.19	8.8	28.1	432		9	0	0	0	0	0			2013	0	1	0
N	YES	27.9016	M	0	0	0	0	2	1	1	1	0	0	0	86285	0	9.4	3.52	8.4	26.8	128		9	0	0	0	0	0			2013	0	1	0
P	YES	27.7377	M	1	0	0	1	1		1	1	0	0	0	26193	0	20	3.05	6.8	23	72		9	0	0	0	0	0			2013	1	1	0
N	YES	8.36066	M	0	0	0	0	2	1	1		0	0		0	0	9.6	4.9	6.6	26.6	78		9	0	0	0	0	0			2013		1	0
P	YES	115.934	M	0	0	0	0	1		1	1	0	0	0	22520	0	5.1	4.24	11.9	38.1	152		9	0	0	0	0	0			2013	0	0	0
N	YES	9.21311	M	0	0	0	0	2	1	1	1	0	0	0	52230	0	8.3	4.9	9.2	32.6	99		9	0	0	0	0	0			2013	0	1	0
P	YES	7.57377	F	0	0	0	0	3		1	1	0	0	0	3007	0	11.3	4.7	10.7	34.6	518		9	0	0	0	0	0			2013	0	1	0
N	YES	2.39344	M	0	0	0	1	2	1	1	1	0	0	0	18499	0	3.4	1.75	4.8	17.6	88		9	0	0	0	0	0			2013	1	1	1
P	YES	11.1475	F	0	0	0	0	3		1	1	0	0	0	3089	0	13.4	3.68	10.1	32.8	52		9	0	0	0	0	0			2013	0	1	0
N	YES	81.2131	M	0	0	0	0	2	1	1	1	0	0	0	28048	0	12.3	4.59	10.6	37.1	339		9	0	0	0	0	0			2013	0	1	0
P	NO	20.6557	M	1	1	1	1	3		1		0	0		0	0	18.5	4.16	7.7	26.2	538		9	0	0	0	0	0			2013		1	0
N	YES	23.0164	M	0	0	0	0	2	1	1	1	0	0	0	85212	0	12.5	4.85	9.1	33.2	72		9	0	0	0	0	0			2013	0	1	0
P	NO	12.623	F	0	0	0	1	3		1	1	0	0	0	51660	0	9.8	1.64	3.8	13.1	93		9	0	0	0	0	0			2013	1	1	1
N	YES	7.37705	F	0	0	0	0	2	1	1	1	0	0	0	20625	0	9.8	3.67	7.8	28.1	159		9	0	0	0	0	0			2013	0	1	0
P	NO	7.54098	M	1	1	0	1	3		1	1	0	0	0	47868	0	48.3	2.17	3.7	15.9	97		9	0	0	0	0	0			2013	1	1	1
N	YES	6.62295	M	0	0	0	0	2	1	1	1	0	0	0	6593	0	33.5	3.17	6.3	21.7	149		9	0	0	0	0	0			2013	0	1	0
P	NO	44.1967	M	1	1	0	1	3		1	1	0	0	0	332	0	13.9	0.88	2.5	8.1	392		9	0	0	0	0	0			2013	1	1	1
N	YES	17.1148	M	0	0	0	0	2	1	1		0	0		0	0	30.3	2.26	5.4	19.9	527		9	0	0	0	0	0			2013		1	0
P	NO	13.5738	M	1	0	0	1	3		1	1	0	0	0	110808	0	30	3.49	7.7	26.5	55		9	0	0	0	0	0			2013	1	1	0
N	YES	13.2459	F	0	0	0	0	2	1	1	1	0	0	0	130278	0	12	3.79	10.9	35.7	283		9	0	0	0	0	0			2013	0	1	0
P	YES	12.2623	M	1	0	0	1	3		1	1	0	0	0	15341	1	31.1	2.19	6.7	19.7	200		9	0	0	0	0	0			2013	0	1	0
N	YES	23.7705	M	0	0	0	0	2	1	1	1	0	0	0	92400	0	13.7	2.8	6.4	22.7	184		9	0	0	0	0	0			2013	0	1	0
P	NO	35.7377	F	1	1	0	1	3		1		0	0		0	0	19.9	2.17	5.4	18.9	292		9	0	0	0	0	0			2013		1	0
N	YES	23.5082	M	0	0	0	1	2	1	1	1	0	0	0	85213	0	13.7	3.19	5.3	22.9	210		9	0	0	0	0	0			2013	1	1	0
P	NO	80.1967	M	1	0	0	1	3		1	1	0	0	0	369750	0	2.6	3.4	8.2	27.8	34		9	0	0	0	0	0			2013	1	1	0
N	YES	23.2459	F	0	0	0	0	2	1	1	1	0	0	0	4330	0	13.7	4.44	10.2	36.2	269		9	0	0	0	0	0			2013	0	1	0
P	NO	80.2295	M	1	0	0	1	3		1		0	0		0	0	22.1	1.29	3.9	11.5	217		9	0	0	0	0	0			2013		1	1
N	YES	49.2787	F	0	0	0	0	2	1	1	1	0	0	0	48240	0	15.7	4.02	11.5	36.3	256		9	0	0	0	0	0			2013	0	0	0
P	YES	11.9344	M	1	1	1	1	3		1		0	0		0	0	48.3	1.21	2.7	10.1	148	Escherichia Coli	9	0	0	0	0	0	1	0	2013		1	1
N	YES	12.2951	F	0	0	0	0	2	1	1	1	0	0	0	4249	0	24.3	3.34	6.3	24.6	174		9	0	0	0	0	0			2013	0	1	0
P	YES	31.1475	F	1	1	0	1	3		1	1	0	0	0	7900	0	14.2	1.24	3.1	10.2	73		9	0	0	0	0	0			2013	1	1	1
N	YES	32.8525	M	0	0	0	0	2	1	1	1	0	0	0	171270	0	5.4	3.46	7.3	27	124		9	0	0	0	0	0			2013	0	1	0
P	NO	104.164	M	1	0	0	1	3		1	1	0	0	0	357420	0	59.8	0.84	2.4	9.2	306		9	0	0	0	0	0			2013	1	1	1
N	YES	80.7541	M	0	0	0	0	2	1	1	1	0	0	0	68613	0	8.7	4.34	9.3	30.9	262		9	0	0	0	0	0			2013	0	1	0
P	NO	25.1475	M	1	1	1	1	3		1		0	0		0	0	16.7	3.26	6.9	24.1	114		9	0	0	0	0	0			2013		1	0
N	YES	13.1803	F	0	0	0	0	2	1	1	1	0	0	0	108900	0	6	3.45	7.9	27.1	65		9	0	0	0	0	0			2013	0	1	0
P	YES	10.4262	M	1	1	1	1	3		1	1	0	0	0	3184	0	35.6	1.39	3.7	12.5	284		9	0	0	0	0	0			2013	1	1	1
N	YES	2	F	0	0	0	0	2	1	1		0	0		0	0	10.8	3.31	9.1	30.3	246		9	0	0	0	0	0			2013		1	0
P	YES	24.2623	M	0	0	0	1	3		1	1	0	0	0	6919	0	3.8	1.75	6.6	21.5	66		9	0	0	0	0	0			2013	0	1	0
N	YES	8.55738	M	0	0	0	0	2	1	1	1	0	0	0	1838	0	8.4	4.18	7.8	29.1	241		9	0	0	0	0	0			2013	0	1	0
P	YES	10.9508	F	1	0	0	1	3		1	1	0	0	0	68533	0	8.9	1.91	4.1	14.8	90		9	0	0	0	0	0			2013	1	1	1
N	YES	4.78689	F	0	0	0	0	2	1	1	1	0	0	0	17216	0	7.5	3.5	6.6	26.7	218		10	0	0	0	0	0			2013	0	1	0
P	YES	30.1311	F	0	0	0	0	3		1	1	0	0	0	1663	0	15.7	3.76	9.1	29.5	379		9	0	0	0	0	0			2013	0	1	0
N	YES	32.918	M	0	0	0	0	2	1	1	1	0	0	0	87550	0	6.8	3.24	7.3	26.5	133		10	0	0	0	0	0			2013	0	1	0
P	NO	8	M	1	0	0	1	3		1	1	0	0	0	242570	0	10.3	3.82	6.5	23.9	30		9	0	0	0	0	0			2013	1	1	0
N	YES	33.6066	F	0	0	0	1	2	1	1		0	0		0	0	10.7	4.21	10.2	32	444		10	0	0	0	0	0			2013		1	0
P	YES	99.9672	M	0	0	0	1	3		1	1	0	0	0	38074	0	3.8	3.3	8.5	29	90		9	0	0	0	0	0			2013	0	1	0
N	YES	17.5082	F	0	0	0	0	2	1	1	1	0	0	0	35218	0	10.6	2.31	4.9	18.5	127		10	0	0	0	0	0			2013	1	1	1
P	NO	22.2295	M	0	1	0	1	3		1	1	0	0	0	2281	1	18.7	1.06	2.3	9.2	210		9	0	0	0	0	0			2013	1	1	1
N	YES	11.9016	M	0	0	0	1	2	1	1	1	0	0	0	39715	0	23.6	3.47	6.9	25.7	368		10	0	0	0	0	0			2013	1	1	0
P	NO	32.918	F	1	0	0	1	3		1	1	0	0	0	305200	0	18.5	2.18	6.5	21.7	51		9	0	0	0	0	0			2013	1	1	0
N	YES	68.918	M	0	0	0	1	2	1	1		0	0		0	0	22.7	3.65	9.3	30.5	410		10	0	0	0	0	0			2013		1	0
P	NO	74.5574	F	1	1	1	1	3		1	1	0	0	0	2617	0	7.7	2.55	5.3	18.8	92		9	0	0	0	0	0			2013	1	1	0
N	YES	15.6721	M	0	0	0	0	2	1	1	1	0	0	0	1457	0	27.1	3.89	7.6	26.6	422		10	0	0	0	0	0			2013	0	1	0
P	YES	13.8033	F	1	0	0	1	3		1	1	0	0	0	45315	0	24.8	2.36	4.9	16.5	53		9	0	0	0	0	0			2013	1	1	1
N	YES	29.6393	F	0	0	0	0	2	1	1	1	0	0	0	288840	0	6.2	3.48	8.3	29.1	115		10	0	0	0	0	0			2013	0	1	0
P	YES	12.1967	M	1	0	0	1	3		1		0	0		0	0	7	3.13	6.8	26	307	Salmonella Typhimurium	9	1	1	0	1	0	1	0	2013		1	0
N	YES	56.918	M	0	0	0	0	2	1	1	1	0	0	0	715	0	9.3	3.41	9.3	31.5	30		10	0	0	0	0	0			2013	0	1	0
P	NO	22.1311	M	1	1	1	1	3		1		0	0		0	0	12.6	3.83	8.5	27.7	67	Salmonella Enteritidis	9	1	1	0	0	1	1	0	2013		1	0
N	YES	44.9508	M	0	0	0	0	2	1	1	1	0	1	0	58159	0	11	3.94	10	35	270		10	0	0	0	0	0			2013	0	1	0
P	YES	27.0164	F	1	0	0	1	3		1	1	0	0	0	37826	0	8.9	1.68	4.8	18.7	109		9	0	0	0	0	0			2013	1	1	1
N	YES	21.0164	F	0	1	0	1	2	1	1	1	0	0	0	8436	0	7.2	3.09	6.4	25.6	75	Bacillus SPP	10	0	0	0	0	0		1	2013	0	1	0
P	NO	21.4754	M	1	0	0	1	3		1	1	0	0	0	94570	0	30.5	3.86	7.2	25	147		9	0	0	0	0	0			2013	1	1	0
N	YES	44.9836	F	0	0	0	1	2	0	1		0	0		0	0	6.6	4.75	10	33.9	186		10	0	0	0	0	0			2013		1	0
P	NO	3.96721	M	1	1	1	1	3		1		0	0		0	0	19.5	3.42	7.8	25.1	223	Enterobacter SPP	9	0	0	0	0	0	1	0	2013		1	0
N	YES	9.04918	F	0	0	0	0	2	0	1		0	0		0	0	7.7	3.85	9.8	33.3	254		10	0	0	0	0	0			2013		1	0
P	YES	7.40984	M	0	0	0	1	3		1	1	0	0	0	68589	0	9	3.09	5.7	22.1	27		9	0	0	0	0	0			2013	1	1	0
N	YES	25.3115	M	0	0	0	1	2	1	1	1	0	0	0	85838	0	10.7	3.29	7.2	24.4	187		10	0	0	0	0	0			2013	0	1	0
P	YES	10.6885	M	1	0	0	1	3		1	1	0	0	0	136178	0	35.7	1.18	3.1	11.4	95		9	0	0	0	0	0			2013	1	1	1
N	YES	31.082	F	0	0	0	0	2	1	1	1	0	0	0	35165	0	13.8	2.33	6.1	21.1	76		10	0	0	0	0	0			2013	0	1	0
P	YES	11.8689	F	1	1	1	1	3		1		0	0		0	0	7.5	5.73	10.1	37.2	786		9	0	0	0	0	0			2013		1	0
N	YES	68.9508	F	0	0	0	1	2	1	1	1	0	0	0	34040	0	6.5	2.86	7.2	23.3	258		10	0	0	0	0	0			2013	0	1	0
P	NO	29.1148	F	1	0	0	1	3		1	1	0	0	0	1038	0	30.6	0.95	2.3	9.3	443		9	0	0	0	0	0			2013	1	1	1
N	YES	21.082	F	0	0	0	0	2	1	1	1	0	0	0	1823	0	15.8	4.07	10.4	35.4	227		10	0	0	0	0	0			2013	0	1	0
P	NO	30.0984	M	1	1	0	1	3		1	1	0	0	0	559	1	6.2	3.3	7.9	27.5	93		9	0	0	0	0	0			2013	1	1	0
N	YES	29.0492	M	0	0	0	0	2	1	1	1	0	0	0	12264	0	6.5	4.25	10.3	33.7	255		10	0	0	0	0	0			2013	0	1	0
P	NO	29.6066	M	0	1	1	1	1		1		0	0		0	0	14	3.87	8.9	29.9	281		9	0	0	0	0	0			2013		1	0
N	YES	2.39344	M	0	0	0	0	2	1	1	1	0	0	0	297	0	5	4.2	10.4	34.9	10		10	0	0	0	0	0			2013	0	1	0
P	YES	46.2623	F	0	1	0	0	1		1	1	0	0	0	89012	0	10.7	4.19	10.6	35.7	313		9	0	0	0	0	0			2013	0	1	0
N	YES	11.4098	F	0	0	0	0	2	1	1	1	0	0	0	23691	0	9.2	2.78	6.5	22.1	90		10	0	0	0	0	0			2013	0	1	0
P	YES	12.5246	M	0	0	0	0	1		1	1	0	0	0	23882	0	9.9	4.44	10.1	35.7	373		9	0	0	0	0	0			2013	0	1	0
N	YES	13.8689	M	0	0	0	0	2	1	1	1	0	0	0	1017	0	14.9	3.76	7.5	28.7	100		10	0	0	0	0	0			2013	0	1	0
P	YES	71.8689	F	0	1	0	0	3		1	1	0	0	0	38241	0	3.9	3.53	8.9	30.8	81		9	0	0	0	0	0			2013	0	1	0
N	YES	15.2131	M	0	0	0	0	2	1	1	1	0	0	0	3994	0	5.8	1.97	5.2	17.3	123		10	0	0	0	0	0			2013	0	1	0
P	YES	19.9344	M	1	1	1	1	1		1		0	0		0	0	29.5	1.39	3.7	14.7	289		9	0	0	0	0	0			2013		1	1
N	YES	35.1803	F	0	1	1	1	2	1	1		0	0		0	0	5.2	3.58	10	33.7	181	Staphylococcus coagulase negative	10	0	0	0	0	0		1	2013		1	0
P	YES	6.81967	F	1	1	1	1	1		1		0	0		0	0	5	3.7	7.2	25.8	221	Pseudomonas Aeruginosa	9	0	0	0	0	0	1	0	2013		1	0
N	YES	12.9508	M	0	0	0	0	2	1	1	1	0	0	0	31238	0	43.3	2.76	9.2	34.7	455	Staphylococcus coagulase negative	10	0	0	0	0	0		1	2013	0	1	0
P	NO	6.81967	F	1	1	1	1	1		1		0	0		0	0	22.5	5.23	8.8	32.3	89		9	0	0	0	0	0			2013		1	0
N	YES	19.2131	M	0	0	0	0	2	1	1	1	0	0	0	937	0	13.3	3.11	6.6	24.6	213		10	0	0	0	0	0			2013	0	1	0
P	NO	22.8525	F	1	0	0	1	1		1		0	0		478	0	20.1	1.61	4.5	14	185		9	0	0	0	0	0			2013	1	1	1
N	YES	45.1475	M	0	0	0	0	2	1	1	1	0	0	0	51830	0	9.4	4.13	9.9	33.8	113		10	0	0	0	0	0			2013	0	1	0
P	YES	12.7869	M	0	0	0	0	1		1		0	0		0	0	11.8	4.76	7.8	28.5	622		9	0	0	0	0	0			2013		1	0
N	YES	21.2131	F	0	0	0	0	2	1	1	1	0	0	0	44103	0	9.9	4.3	8.9	31.8	306		10	0	0	0	0	0			2013	0	1	0
P	YES	15.1803	F	0	0	0	1	1		1	1	0	0	0	126365	0	17.6	2.54	5.4	19.7	20		9	0	0	0	0	0			2013	0	1	0
N	YES	6.52459	F	0	0	0	0	2	1	1		0	0		0	0	17.4	4.16	8.8	30.4	165		10	0	0	0	0	0			2013		1	0
P	YES	14.3607	M	1	1	0	1	1		1		0	0		0	0	30.7	0.75	2	8.5	256	Salmonella SPP	9	1	1	0	0	0	1	0	2013		1	1
N	YES	13.8689	M	0	0	0	0	2	1	1	1	0	0	0	3443	0	7.9	3.67	7.4	25.8	62		10	0	0	0	0	0			2013	0	1	0
P	YES	116.459	M	0	0	0	1	3		1	1	0	0	0	89223	0	8.8	5.29	10.4	35.4	232		9	0	0	0	0	0			2013	0	1	0
N	YES	12.7541	F	0	1	1	1	2	0	1		0	0		0	0	4.1	3.13	5.4	20	193		10	0	0	0	0	0			2013		1	0
P	YES	30.5574	F	1	1	1	1	3		1	1	0	0	0	11420	0	3.6	2.67	6.3	20.9	57		9	0	0	0	0	0			2013	1	1	0
N	YES	52.3279	F	0	1	0	1	2	1	1	1	0	0	0	70720	0	9.6	3.74	9	29.5	134		10	0	0	0	0	0			2013	1	1	0
P	YES	4.85246	M	0	0	1	1	3		1		0	0		0	0	9.2	4.79	10.4	35.4	335		9	0	0	0	0	0			2013		1	0
N	YES	141.016	M	0	0	0	0	2	1	1	1	0	0	0	27211	0	15.5	3.6	9	27.7	272		10	0	0	0	0	0			2013	0	1	0
P	NO	44.623	M	1	1	0	1	3		1		0	0		0	0	14	0.75	2.2	7.6	255		9	0	0	0	0	0			2013		1	1
N	YES	26.8525	M	0	0	0	0	2	1	1	1	0	0	0	2444	0	5.6	3.92	9.4	31.2	72		10	0	0	0	0	0			2013	0	1	0
P	NO	22.7541	M	1	0	0	1	3		1		0	0		0	0	7.1	1.86	4.9	16.7	67	Salmonella Typhimurium	9	1	1	0	1	0	1	0	2013		1	1
N	YES	12.7869	F	0	0	0	0	2	1	1	1	0	0	0	112270	0	11.2	4.12	8.9	29.9	129		10	0	0	0	0	0			2013	0	1	0
P	NO	56.5902	F	1	1	1	1	3		1		0	0		0	0	24.4	0.91	2.3	8	456		9	0	0	0	0	0			2013		1	1
N	YES	17.1803	M	0	0	0	0	2	1	1	1	0	0	0	62780	0	9.1	3.44	7.7	28	193		10	0	0	0	0	0			2013	0	1	0
P	NO	14.8197	M	1	1	0	1	3		1		0	0		0	0	6.6	1.04	2.5	9.3	44	Salmonella group D	9	1	1	0	0	1	1	0	2013		1	1
N	YES	15.8361	M	0	0	0	0	2	1	1	1	0	0	0	1653	0	11	3.1	4.8	21.4	133		10	0	0	0	0	0			2013	1	1	1
P	NO	9.54098	F	0	1	1	1	3		1	1	0	0	0	29468	0	19.3	2.39	4.2	15.2	127	Bacillus SPP	9	0	0	0	0	0		1	2013	1	1	1
N	YES	10.2623	F	0	0	0	0	2	1	1	1	0	0	0	38365	0	6.6	2.69	6.2	22.5	157		10	0	0	0	0	0			2013	0	1	0
P	YES	5.44262	M	0	1	1	1	3		1		0	0		0	0	10.9	3.93	8.4	31.8	291		9	0	0	0	0	0			2013		1	0
N	YES	15.2131	F	0	0	0	0	2	1	1	1	0	0	0	45113	0	11.1	4.29	9.5	32.8	156		10	0	0	0	0	0			2013	0	1	0
P	YES	14.7869	F	1	1	1	1	3		1	1	0	0	0	69600	0	8	1.74	3.8	13	39		9	0	0	0	0	0			2013	1	1	1
N	YES	8.22951	M	0	0	0	0	2	1	1	1	0	0	0	4750	0	16.2	2.9	6	19.5	110		10	0	0	0	0	0			2013	1	1	0
P	YES	12.2951	M	0	0	0	1	3		1	1	0	0	0	32983	1	16.4	1.13	2.6	10.5	192		9	0	0	0	0	0			2013	1	1	1
N	YES	174.459	F	0	0	0	1	2	1	1		0	0		0	0	6.8	4.66	11	36.9	153		10	0	0	0	0	0			2013		0	0
P	NO	39.082	F	1	0	0	1	3		1		0	0		0	0	17.8	3.76	10.1	34.7	499		9	0	0	0	0	0			2013		1	0
N	YES	34	M	0	0	0	0	2	1	1	1	0	0	0	1848	0	19.3	2.93	6.4	21.2	441		10	0	0	0	0	0			2013	0	1	0
P	NO	176.393	M	1	1	1	1	3		1		0	0		0	0	8.1	4.51	10.7	36.1	474		9	0	0	0	0	0			2013		1	0
N	YES	11.5082	F	0	0	0	0	2	1	1	1	0	0	0	8611	0	12.4	3.46	8	28.6	54		10	0	0	0	0	0			2013	0	1	0
P	YES	92.5902	F	1	1	1	1	3		1		0	0		0	0	9.5	2.08	5.6	20.8	95		9	0	0	0	0	0			2013		1	0
N	YES	2.4918	F	0	0	0	0	2	1	1	1	0	0	0	150150	0	6.6	2.73	7	25.6	171		10	0	0	0	0	0			2013	0	1	0
P	YES	16.3607	M	0	0	0	0	3		1		0	0		0	0	23.2	3.98	7.6	25.6	632		9	0	0	0	0	0			2013		1	0
N	YES	9.63934	F	0	0	0	0	2	1	1	1	0	0	0	1526	0	9.7	3.53	9.1	29.1	113		10	0	0	0	0	0			2013	0	1	0
P	YES	9.04918	M	1	1	0	1	3		1		0	0		0	0	16.2	1.42	3.7	13.7	58	Streptococcus Pneumoniae	9	0	0	0	0	0	1	0	2013		1	1
N	YES	33.377	F	0	0	0	0	2	1	1	1	0	0	0	14966	0	12.8	3.4	8	27.4	114		10	0	0	0	0	0			2013	0	1	0
P	NO	10.2951	M	1	0	0	1	3		1	1	0	0	0	101400	0	18.2	2.6	6.7	22.7	40		9	0	0	0	0	0			2013	0	1	0
N	YES	6.03279	F	0	0	0	0	2	1	1		0	0		0	0	25.8	4.59	9.6	32.1	265		10	0	0	0	0	0			2013		1	0
P	YES	117.148	M	0	0	0	0	3		1	1	0	0	0	2022	0	8.6	5.18	10.8	36.1	322		9	0	0	0	0	0			2013	0	1	0
N	YES	129.246	F	0	0	0	0	2	1	1		0	0		0	0	18.5	4.66	12.5	39.6	519		10	0	0	0	0	0			2013		0	0
P	NO	17.541	M	1	1	1	1	3		1		0	0		0	0	20.6	3.4	8	37.9	509		9	0	0	0	0	0			2013		1	0
N	YES	3.14754	M	0	0	0	0	2	1	1	1	0	0	0	22519	0	6.5	2.66	7.3	26.4	82		10	0	0	0	0	0			2013	0	1	0
P	YES	20.5246	M	1	1	0	1	3		1	1	0	0	0	1558	0	7.2	2.49	6.1	21.9	87		9	0	0	0	0	0			2013	0	1	0
N	YES	5.77049	F	0	0	0	0	2	1	1		0	0		0	0	22.6	3.92	8.4	29.3	196		10	0	0	0	0	0			2013		1	0
P	YES	6.85246	F	1	1	1	1	3		1		0	0		0	0	21.2	1.95	3.7	14.4	49		9	0	0	0	0	0			2013		1	1
N	YES	21.4754	M	0	0	0	0	2	1	1		0	0		0	0	11.6	2.41	5.5	22.8	157		10	0	0	0	0	0			2013		1	0
P	NO	3.83607	F	1	1	0	1	3		1	1	0	0	0	25	0	33	1.4	3.6	11.7	322		9	0	0	0	0	0			2013	1	1	1
N	YES	8.72131	F	0	0	0	0	2	1	1	1	0	0	0	47725	0	5.5	1.66	4.6	16.3	97		10	0	0	0	0	0			2013	1	1	1
P	YES	33.2459	M	1	0	0	1	3		1		0	0		0	0	10.7	4.01	10	34.3	269		9	0	0	0	0	0			2013		1	0
N	YES	33.4754	M	0	0	0	0	2	1	1	1	0	0	0	36807	0	10.9	3.81	7.9	27.6	222		10	0	0	0	0	0			2013	0	1	0
P	NO	18.8197	F	1	0	1	1	3		1	1	0	0	0	1185	0	12.1	3.91	8.7	33.7	263		9	0	0	0	0	0			2013	1	1	0
N	YES	44.459	F	0	0	0	0	2	1	1	1	0	0	0	27153	0	6.1	3.92	6.9	27.6	236		10	0	0	0	0	0			2013	0	1	0
P	YES	20.7869	F	1	0	0	1	3		1	1	0	0	0	187	0	10.7	3.97	8	29	135		9	0	0	0	0	0			2013	1	1	0
N	YES	105.311	M	0	0	0	0	2	1	1	1	0	0	0	2003	0	8.8	4.08	10.4	33.6	356		10	0	0	0	0	0			2013	0	1	0
P	YES	9.54098	F	0	1	0	1	3		1		0	0		0	0	27.7	1.09	2.5	10.5	196	Salmonella Typhimurium	9	1	1	0	1	0	1	0	2013		1	1
N	YES	13.6721	F	0	0	0	0	2	1	1	1	0	0	0	127300	0	16	3.35	7.7	30.9	318		10	0	0	0	0	0			2013	0	1	0
P	NO	18.1967	M	1	1	1	1	3		1	1	0	0	0	37656	0	14.2	2.59	6.8	22.5	84		9	0	0	0	0	0			2013	1	1	0
N	YES	2.91803	F	0	1	0	1	2	0	1		0	0		0	0	26.9	3.69	8.2	29	838	Hemophilus Influenzae	10	0	0	0	0	0	1	0	2013		1	0
P	YES	7.5082	M	0	0	0	0	3		1	1	0	0	0	57520	0	14.5	3.43	6.9	23.1	176		9	0	0	0	0	0			2013	0	1	0
N	YES	57.4754	M	0	0	0	1	2	1	1	1	0	0	0	235	0	4.2	2.92	7.3	25.3	37		10	0	0	0	0	0			2013	1	1	0
P	YES	11.3443	M	0	0	1	0	3		1		0	0		0	0	15.8	2.91	5.7	23	289	Salmonella group B	9	1	1	0	1	0	1	0	2013		1	0
N	YES	9.77049	M	0	0	0	0	2	1	1		0	0		0	0	12.3	4.89	10.5	36.7	287		10	0	0	0	0	0			2013		1	0
P	NO	33.541	F	1	0	0	1	3		1	1	0	0	0	533078	0	26	3.39	8	26.6	23		9	0	0	0	0	0			2013	1	1	0
N	YES	8.42623	F	0	1	0	1	2	1	1		0	0		0	0	22.3	3.21	6.3	23.7	62		10	0	0	0	0	0			2013		1	0
P	YES	17.1148	F	0	1	0	0	3		1		0	0		0	0	9.6	5.09	9.3	35.3	476		9	0	0	0	0	0			2013		1	0
N	YES	15.2787	M	0	0	0	1	2	1	1	1	0	0	0	6305	0	8.5	4.38	10.4	35.7	122		10	0	0	0	0	0			2013	0	1	0
P	NO	19.5082	M	1	1	0	1	3		1		0	0		0	0	15.4	4.77	7.6	29	398		9	0	0	0	0	0			2013		1	0
N	YES	10.1311	M	0	0	0	1	2	1	1	1	0	0	0	73080	0	6.5	3.48	7.3	26.2	215		10	0	0	0	0	0			2013	1	1	0
P	NO	32.8197	F	1	0	0	1	3		1	1	0	0	0	80807	0	13	2.62	6.7	23	92		9	0	0	0	0	0			2013	1	1	0
N	YES	11.2787	F	0	0	0	1	2	1	1	1	0	0	0	31150	0	17.1	1.4	3.4	13	48		10	0	0	0	0	0			2013	1	1	1
P	YES	32.8197	F	1	0	0	1	3		1	1	0	0	0	90248	0	11.1	1.89	4.5	15.3	38		9	0	0	0	0	0			2013	1	1	1
N	YES	69.541	M	0	0	0	0	2	1	1	1	0	0	0	18522	0	16.6	5.37	13.1	41.8	198		10	0	0	0	0	0			2013	0	0	0
P	NO	32.8525	F	1	0	0	1	3		1	1	0	0	0	44460	0	15.7	1.71	3.9	13.1	193		9	0	0	0	0	0			2013	1	1	1
N	YES	12.2951	F	0	0	0	0	2	1	1	1	0	0	0	67347	0	10.4	3.01	6.4	22.9	145		10	0	0	0	0	0			2013	0	1	0
P	NO	50.8525	F	1	1	0	1	3		1	1	0	0	0	709	0	28.4	1	2.7	10.1	196		9	0	0	0	0	0			2013	1	1	1
N	YES	4.95082	M	0	0	0	0	2	1	1	1	0	0	0	20496	0	13.4	3.03	7.4	26.9	94		10	0	0	0	0	0			2013	0	1	0
P	YES	3.2459	F	1	1	1	1	3		1		0	0		0	0	6.3	3.26	8.4	27.9	608		9	0	0	0	0	0			2013		1	0
N	YES	10.7541	M	0	0	0	0	2	1	1		0	0		0	0	6	3.59	9	30.5	89		10	0	0	0	0	0			2013		1	0
P	NO	8.88525	F	1	0	0	1	3		1	1	0	0	0	92340	0	67.1	1.52	3.1	12	55		9	0	0	0	0	0			2013	1	1	1
N	YES	47.6393	M	0	0	0	0	2	1	1	1	0	0	0	5914	0	9.6	4.31	9.1	29.8	234	Salmonella Typhimurium	10	1	1	0	1	0	1	0	2013	0	1	0
P	NO	32.8525	M	1	1	1	1	3		1		0	0		0	0	5.9	2.51	6.6	21.9	60	Salmonella group B	9	1	1	0	1	0	1	0	2013		1	0
N	YES	64.5246	F	0	0	0	0	2	1	1	1	0	0	0	4550	0	9.8	5.06	11.1	36.1	241		10	0	0	0	0	0			2013	0	0	0
P	YES	13.4098	F	1	0	0	0	3		1	1	0	0	0	202	0	14.7	4.15	9.3	34	352		9	0	0	0	0	0			2013	1	1	0
N	YES	21.7377	M	0	0	0	0	2	1	0	1			0			7.3	3.83	8.1	28.8	142		10	0	0	0	0	0			2013	0	1	0
P	YES	18.7213	F	0	1	1	0	3		1		0	0		0	0	10.3	4.08	11	35.2	374		9	0	0	0	0	0			2013		0	0
N	YES	21.7377	M	0	0	0	0	2	1	1		0	0		0	0	10.9	4.4	9.1	33.4	386		10	0	0	0	0	0			2013		1	0
P	YES	7.90164	F	0	1	1	1	3		1		0	0		0	0	14.9	5.28	9.3	34.8	921		10	0	0	0	0	0			2013		1	0
N	YES	5.90164	M	0	0	0	0	2	1	1		0	0		0	0	7.9	1.31	4.1	13.7	185		10	0	0	0	0	0			2013		1	1
P	YES	9.44262	F	1	1	0	1	3		1	1	0	0	0	11510	0	15.6	1.55	3.9	13.6	33		10	0	0	0	0	0			2013	1	1	1
N	YES	3.47541	F	0	0	0	1	2	1	1		0	0		0	0	13.2	4.32	11.4	35.8	803		10	0	0	0	0	0			2013		0	0
P	NO	68.8525	M	1	1	0	1	3		1	1	0	0	0	63967	0	25	5.29	14	46.4	336		10	0	0	0	0	0			2013	1	0	0
N	YES	16.8525	M	0	0	0	0	2	1	1	1	0	0	0	5657	0	13.1	2.91	6.9	24.4	211		10	0	0	0	0	0			2013	0	1	0
P	NO	32.918	F	1	0	0	1	3		1	1	0	0	0	41025	0	13.8	2.02	4.5	19	222		10	0	0	0	0	0			2013	1	1	1
N	YES	10.0656	M	0	0	0	0	2	1	1	1	0	0	0	49381	0	14.2	4	8	27.3	324		10	0	0	0	0	0			2013	0	1	0
P	NO	22.918	M	1	1	0	1	3		1		0	0		0	0	40.7	2.02	5.2	17.2	172	Salmonella Enteritidis	10	1	1	0	0	1	1	0	2013		1	0
N	YES	117.574	F	0	0	0	0	2	1	1	1	0	1	0	8758	0	5.5	4.28	10.7	33	71		10	0	0	0	0	0			2013	0	1	0
P	NO	92.8197	M	1	1	0	1	3		1		0	0		0	0	20	0.82	2.3	7.9	388		10	0	0	0	0	0			2013		1	1
N	YES	9.80328	M	0	0	0	0	2	1	1	1	0	0	0	44900	0	9	3.55	9.1	30.8	80		10	0	0	0	0	0			2013	0	1	0
P	NO	10.6557	M	0	0	0	1	3		1	1	0	0	0	181238	0	17.3	5.37	9.9	35	336		10	0	0	0	0	0			2013	0	1	0
N	YES	45.7049	F	0	0	0	0	2	1	1	1	0	0	0	29131	0	4.9	3.85	9.6	32.3	132		10	0	0	0	0	0			2013	0	1	0
P	YES	85.4426	M	0	0	0	0	3		1	1	0	0	0	158330	0	12	4.46	10.9	37.7	201		10	0	0	0	0	0			2013	0	1	0
N	YES	12.1639	F	0	0	0	0	2	1	1	1	0	0	0	80111	0	14.3	3.07	7.2	25	132		10	0	0	0	0	0			2013	0	1	0
P	NO	14.9836	M	1	1	1	1	3		1	1	0	0	0	35488	0	27.4	1.67	4	14	78		10	0	0	0	0	0			2013	1	1	1
N	YES	3.70492	M	0	0	0	0	2	1	1	1	0	0	0	72	0	8.7	4.91	9.8	33.6	94	Micrococcus Spp	10	0	0	0	0	0		1	2013	0	1	0
P	NO	24.3607	F	1	1	1	1	3		1	1	0	0	0	1094	0	12.6	2.22	5.1	18.5	166		10	0	0	0	0	0			2013	1	1	0
N	YES	33.8361	F	0	0	0	1	2	1	1	1	0	0	0	68915	0	7.6	3.58	8.9	28.3	231		10	0	0	0	0	0			2013	1	1	0
P	YES	80.8525	M	0	1	0	0	3		1	1	0	0	0	5732	0	6.6	3.75	9.4	31.8	141		10	0	0	0	0	0			2013	0	1	0
N	YES	25.7049	F	0	0	0	0	2	1	1	1	0	0	0	359818	0	6.8	3.33	7.7	25	76		10	0	0	0	0	0			2013	0	1	0
P	NO	23.541	F	1	1	0	1	3		1	1	0	0	0	601	0	16.7	1.75	4.4	14.5	95		10	0	0	0	0	0			2013	1	1	1
N	YES	33.8689	F	0	0	0	0	2	1	1	1	0	0	0	3742	0	11.9	3.08	7.7	27	156		10	0	0	0	0	0			2013	0	1	0
P	YES	10.623	F	1	1	1	1	3		1	1	0	0	0	50191	0	10.7	3.17	7.2	24.9	43		10	0	0	0	0	0			2013	1	1	0
N	YES	48.2295	M	0	1	0	0	2	1	1	1	0	0	0	21245	0	7.9	3.38	8.7	29.4	170		10	0	0	0	0	0			2013	0	1	0
P	NO	15.7377	M	1	1	0	1	3		1		0	0		0	0	29.9	3.27	7.9	29.2	477		10	0	0	0	0	0			2013		1	0
N	YES	15.1148	M	0	0	0	0	2	1	1	1	0	0	0	37402	0	10.3	3.81	9.3	30.7	179		11	0	0	0	0	0			2013	0	1	0
P	YES	44.9508	F	1	1	0	1	3		1	1	0	0	0	132	0	8	3.15	7.5	26.4	175		10	0	0	0	0	0			2013	1	1	0
N	YES	33.9344	M	0	0	0	0	2	1	1	1	0	0	0	71807	0	5.9	2.93	8.3	27.7	101		11	0	0	0	0	0			2013	0	1	0
P	YES	4.55738	F	0	0	0	0	3		1	1	0	0	0	22231	0	9.7	4.22	10.1	33.4	213		10	0	0	0	0	0			2013	0	1	0
N	YES	9.34426	M	0	1	1	1	2	0	1		0	0		0	0	11.2	4.25	10.5	37.2	284		11	0	0	0	0	0			2013		1	0
P	NO	11.2787	F	1	0	0	1	3		1	1	0	0	0	36922	0	23.5	1.82	4.5	17.2	252		10	0	0	0	0	0			2013	1	1	1
N	YES	18.918	M	0	0	0	1	2	1	1	1	0	0	0	28252	0	7.8	3.42	8.2	26.8	302		11	0	0	0	0	0			2013	0	1	0
P	YES	9.08197	M	1	0	0	1	3		1	1	0	0	0	104405	0	20	2.66	5.1	19.4	158		10	0	0	0	0	0			2013	1	1	0
N	YES	23.4754	F	0	0	0	0	2	1	1	1	0	0	0	29023	0	8.6	2.93	8.2	27.3	162		11	0	0	0	0	0			2013	0	1	0
P	NO	12.459	M	1	0	0	1	3		1	1	0	0	0	103600	0	19.9	2.24	5.5	19.3	132		10	0	0	0	0	0			2013	0	1	0
N	YES	24.5246	M	0	0	0	0	2	1	1	1	0	0	0	58631	0	7.4	4.24	10.1	32.7	114		11	0	0	0	0	0			2013	0	1	0
P	NO	9.90164	M	0	0	1	1	3		1		0	0		0	0	31.2	5.1	7	29.9	819		10	0	0	0	0	0			2013		1	0
N	YES	57.9672	F	0	0	0	0	2	1	1	1	0	0	0	1526	0	13	4.33	10.7	34	102		11	0	0	0	0	0			2013	0	1	0
P	NO	56.9508	M	1	1	0	1	1		1	1	0	0	0	11163	0	13.3	1.64	4.6	16.6	346		10	0	0	0	0	0			2013	1	1	1
N	YES	7.40984	F	0	0	0	1	2	1	1	1	0	0	0	64350	0	23.6	1.43	3.3	12.9	47		11	0	0	0	0	0			2013	1	1	1
P	YES	16.1967	F	0	1	1	0	3		1		0	0		0	0	7.3	5.41	8.7	34.3	317		10	0	0	0	0	0			2013		1	0
N	YES	34.0656	M	0	0	0	0	2	1	1	1	0	0	0	80413	0	8.8	4.96	9.5	34.2	73		11	0	0	0	0	0			2013	0	1	0
P	YES	11.6066	F	1	0	0	1	3		1		0	0		0	0	5.8	2.48	7.2	24	172	Streptococcus group A	10	0	0	0	0	0	1	0	2013		1	0
N	YES	7.21311	F	0	0	0	0	2	1	1	1	0	0	0	19525	0	12.1	3.56	6.4	24.1	220		11	0	0	0	0	0			2013	0	1	0
P	YES	21.0492	M	1	1	1	1	3		1		0	0		0	0	13.6	2.49	5.1	17.5	168		10	0	0	0	0	0			2013		1	0
N	YES	4.19672	F	0	0	0	0	2	1	1	1	0	0	0	42016	0	9.7	4.24	9.5	32	133		11	0	0	0	0	0			2013	0	1	0
P	NO	21.541	M	1	1	0	1	3		1		0	0		0	0	9.7	2.95	7.7	28.8	139		10	0	0	0	0	0			2013		1	0
N	YES	13.6393	M	0	0	0	0	2	1	1	1	0	0	0	5464	0	7.4	3.41	7.2	27.4	332		11	0	0	0	0	0			2013	0	1	0
P	NO	8.06557	M	1	0	0	1	3		1	1	0	0	0	4537	0	40	1.34	2.8	10.5	320		10	0	0	0	0	0			2013	1	1	1
N	YES	23.0492	M	0	0	0	0	2	1	1	1	0	0	0	224910	0	11	4.41	8.7	30.8	330		11	0	0	0	0	0			2013	0	1	0
P	NO	33.0492	F	1	0	0	1	3		1	1	0	0	0	51771	0	21.1	1.75	4.7	15.7	98		10	0	0	0	0	0			2013	1	1	1
N	YES	7.01639	M	0	0	0	0	2	1	1	1	0	0	0	41196	0	13.1	3.77	8.3	28.5	213		11	0	0	0	0	0			2013	0	1	0
P	NO	56.9836	M	1	1	0	1	3		1	1	0	0	0	95480	0	6.4	1.76	3.8	13.5	75		10	0	0	0	0	0			2013	1	1	1
N	YES	7.80328	F	0	0	0	0	2	1	1		0	0		0	0	7.7	4.12	9.9	33.9	184		11	0	0	0	0	0			2013		1	0
P	NO	21.1148	M	1	0	0	1	3		1	1	0	0	0	11975	0	17.1	3.27	9	30.1	116		10	0	0	0	0	0			2013	0	1	0
N	YES	82.1967	M	0	0	0	0	2	1	1	1	0	0	0	28698	0	3.4	4.31	9.9	33.7	146		11	0	0	0	0	0			2013	0	1	0
P	YES	13.7377	F	0	1	0	1	3		1	1	0	0	0	18036	0	10.4	3.73	8.7	32	178		10	0	0	0	0	0			2013	0	1	0
N	YES	82.2295	M	0	0	0	0	2	1	1	1	0	0	0	6988	0	5.7	3.26	8.1	27.2	238		11	0	0	0	0	0			2013	0	1	0
P	YES	8.32787	M	1	0	0	1	3		1	1	0	0	0	16635	0	11.9	4.79	9.5	34.8	146	Salmonella Typhimurium	10	1	1	0	1	0	1	0	2013	1	1	0
N	YES	178.033	M	0	0	0	0	2	1	1		0	0		316	0	8	3.31	6.8	23.4	211	Salmonella Typhi	11	1	0	1	0	0	1	0	2013		1	0
P	NO	45.0492	M	1	0	0	1	3		1	1	0	0	0	0	0	14.6	4	8.4	29.9	123		10	0	0	0	0	0			2013	1	1	0
N	YES	70.3279	F	0	1	0	0	2	1	1		0	0		0	0	12.8	4.86	9.9	36.5	427		11	0	0	0	0	0			2013		1	0
P	NO	61.8361	M	1	1	1	1	3		1	1	0	0	0	16235	0	4.5	3.09	7.6	26	83		10	0	0	0	0	0			2013	1	1	0
N	YES	33.5082	M	0	0	0	0	2	1	1	1	0	0	0	36763	0	5	3.27	7.6	26.6	120		11	0	0	0	0	0			2013	0	1	0
P	NO	45.0492	F	1	0	1	1	3		1		0	0		0	0	17.9	2.6	6	20.1	435		10	0	0	0	0	0			2013		1	0
N	YES	44.2951	M	0	1	0	0	2	1	1	1	0	0	0	81658	0	14.1	3.67	7.5	26.3	201		11	0	0	0	0	0			2013	0	1	0
P	YES	12.4262	F	0	0	1	0	3		1	1	0	0	0	270	0	13.9	4.56	10.2	34.6	294		10	0	0	0	0	0			2013	0	1	0
N	YES	21.2787	M	0	0	0	0	2	1	1	1	0	0	0	3900	0	16.1	4.01	8.8	29.2	190		11	0	0	0	0	0			2013	0	1	0
P	YES	72.0656	F	0	1	0	0	3		1	1	0	0	0	14510	0	9.1	4.59	10.7	33.7	210		10	0	0	0	0	0			2013	0	1	0
N	YES	70.459	F	0	0	0	0	2	1	1	1	0	0	0	1414	0	8.1	3.79	10.2	33.8	223		11	0	0	0	0	0			2013	0	1	0
P	YES	45.082	F	0	0	0	0	3		1	1	0	0	0	72065	0	15.4	4.07	10.1	34.7	309		10	0	0	0	0	0			2013	0	1	0
N	YES	106.361	F	0	0	0	1	2	1	1		0	0		0	0	18.2	5.08	11.5	37.2	168		11	0	0	0	0	0			2013		0	0
P	YES	6.39344	M	1	1	0	0	3		1		0	0		0	0	12.2	3.9	8.5	29.6	652		10	0	0	0	0	0			2013		1	0
N	YES	15.2131	M	0	0	0	0	2	1	1		0	0		0	0	9.5	4.48	9.3	32.9	307		11	0	0	0	0	0			2013		1	0
P	YES	4.4918	F	1	0	1	1	1		1		0	0		187082	0	19.6	2.1	5	18	336		10	0	0	0	0	0			2013		1	0
N	YES	28.918	F	0	0	0	0	2	1	1	1	0	0	0	24927	0	16.9	3.74	6	24.1	257		11	0	0	0	0	0			2013	0	1	0
P	NO	33.1148	M	1	0	0	1	3		1	1	0	0	0	180	1	8.3	2.33	6.2	21.1	43	Micrococcus Spp	10	0	0	0	0	0		1	2013	0	1	0
N	YES	130.393	M	0	0	0	1	2	0	1	1	0	0	0	49455	0	8.6	4.44	11.6	36.6	269		11	0	0	0	0	0			2013	1	0	0
P	YES	33.3443	F	1	1	0	1	3		1		0	0		0	0	12.6	1.6	3.7	12	198		10	0	0	0	0	0			2013		1	1
N	YES	166.328	F	0	0	0	1	2	1	1	1	0	0	0	1558	0	11.2	2.58	6.5	22.3	393		11	0	0	0	0	0			2013	0	1	0
P	NO	36.2951	M	1	1	0	1	3		1		0	0		0	0	7.3	0.87	2.2	8.1	394		10	0	0	0	0	0			2013		1	1
N	YES	22.6885	F	0	0	0	0	2	1	1	1	0	0	0	48983	0	6.3	4.32	8.9	32.6	296		11	0	0	0	0	0			2013	1	1	0
P	YES	81.0164	M	1	0	0	1	3		1	1	0	0	0	3073	0	8.9	4.01	9.1	30.4	141		10	0	0	0	0	0			2013	1	1	0
N	YES	56.918	F	0	0	0	1	2	1	1		0	0		53347	0	14.2	4.09	10.7	34.8	291		11	0	0	0	0	0			2013		1	0
P	YES	7.21311	M	1	0	1	1	3		1	1	0	0	0	0	0	18.1	2.44	5.3	18.4	229		10	0	0	0	0	0			2013	0	1	0
N	YES	6.98361	F	0	0	0	0	2	1	1	1	0	0	0	10844	0	7.3	3.28	8.4	27	144		11	0	0	0	0	0			2013	0	1	0
P	NO	14.2951	F	1	0	0	1	3		1	1	0	0	0	68674	0	16.3	2.96	6.4	23.9	160		10	0	0	0	0	0			2013	1	1	0
N	YES	46.6885	M	0	1	0	0	2	1	1		0	0		0	0	3.9	4.56	10	32	318		11	0	0	0	0	0			2013		1	0
P	YES	17.2131	M	0	0	0	0	3		1	1	0	0	0	76508	0	8.1	3.31	7.8	26.9	192	Salmonella Typhimurium	10	1	1	0	1	0	1	0	2013	0	1	0
N	YES	70.6885	F	0	0	0	0	2	1	1	1	0	0	0	31480	0	12.6	3.75	9	26.4	182		11	0	0	0	0	0			2013	0	1	0
P	NO	81.082	F	1	0	0	1	3		1	1	0	0	0	31823	0	3	1.69	4.1	15.2	187		10	0	0	0	0	0			2013	1	1	1
N	YES	16.0656	M	0	0	0	0	2	1	1	1	0	0	0	8998	0	9.5	4.45	9.6	31	165		11	0	0	0	0	0			2013	0	1	0
P	NO	19.6066	M	1	1	1	1	3		1		0	0		0	0	12.6	2.16	4.2	15.2	139	Salmonella Typhimurium	10	1	1	0	1	0	1	0	2013		1	1
N	YES	46.7869	M	0	0	0	0	2	1	1	1	0	0	0	27950	0	2.9	3.39	7.6	25	71		11	0	0	0	0	0			2013	0	1	0
P	YES	10.9836	M	1	0	0	1	3		1	1	0	0	0	40640	0	33.1	1.64	3.5	12.6	83		10	0	0	0	0	0			2013	1	1	1
N	YES	46.8197	F	0	0	0	0	2	1	1	1	0	0	0	94570	0	8.4	3.86	8.4	27.2	60	Salmonella Typhimurium	11	1	1	0	1	0	1	0	2013	0	1	0
P	YES	6.03279	F	1	0	0	1	3		1	1	0	0	0	69541	0	17.2	3.34	7.6	25.8	213		10	0	0	0	0	0			2013	1	1	0
N	YES	10.3934	M	0	0	0	0	2	1	1	1	0	0	0	27446	0	13.5	4.35	9.2	29.3	437		11	0	0	0	0	0			2013	0	1	0
P	YES	7.86885	F	0	0	0	0	3		1	1	0	0	0	133614	0	13.9	2.8	6.4	20.7	102		10	0	0	0	0	0			2013	0	1	0
N	YES	41.541	F	0	0	0	0	2	1	1	1	0	0	0	201	0	8.8	4.02	11.4	34.8	101	Salmonella Enteritidis	11	1	1	0	0	1	1	0	2013	0	0	0
P	NO	25.4754	F	1	0	0	1	3		1	1	0	0	0	1922	0	11.2	1.78	4.5	17.9	84		10	0	0	0	0	0			2013	1	1	1
N	YES	23.3115	F	0	0	0	1	2	1	1	1	0	0	0	184238	0	15.6	2.89	7.1	21.1	111		12	0	0	0	0	0			2013	0	1	0
P	NO	7.86885	F	1	0	0	1	3		1	1	0	0	0	7482	0	19.7	2	4.1	14.5	205		10	0	0	0	0	0			2013	1	1	1
N	YES	26.0984	F	0	0	0	1	2	1	1	1	0	0	0	75883	0	11.8	1.27	3.5	10.4	39		12	0	0	0	0	0			2013	1	1	1
P	YES	22.3607	F	1	0	0	1	3		1	1	0	0	0	456170	0	10.6	2.86	6.4	22.9	75		10	0	0	0	0	0			2013	1	1	0
N	YES	49.8361	F	0	0	0	0	2	1	1	1	0	0	0	3957	0	4.3	3.74	7.8	24.4	193		12	0	0	0	0	0			2013	0	1	0
P	NO	33.2459	M	0	0	0	1	3		1	1	0	0	0	68197	0	18.9	3.45	8.8	30.2	44	Micrococcus Spp	10	0	0	0	0	0		1	2013	1	1	0
N	YES	20.459	M	0	0	0	0	2	1	1	1	0	0	0	8796	0	9.2	3.39	5.4	21.1	193		12	0	0	0	0	0			2013	0	1	0
P	NO	21.2787	F	1	0	1	1	1		1		0	0		0	0	16.1	2.44	6.2	24.7	572		10	0	0	0	0	0			2013		1	0
N	YES	6.62295	M	0	0	0	0	2	0	1		0	0		0	0	25.8	3.96	8.5	27.8	344		12	0	0	0	0	0			2013		1	0
P	YES	21.8689	M	0	1	0	0	3		1	1	0	0	0	44143	0	13.6	4.45	11.9	38.7	411		10	0	0	0	0	0			2013	1	0	0
N	YES	23.082	M	0	0	0	0	2	1	1		0	0		0	0	15.9	3.51	7.7	25.3	332		12	0	0	0	0	0			2013		1	0
P	YES	11.4426	M	1	1	1	1	1		1		0	0		0	1	12.1	1.88	3.8	13.2	231	Salmonella group B	10	1	1	0	1	0	1	0	2013		1	1
N	YES	47.0492	M	0	0	0	0	2	1	1	1	0	0	0	101790	0	2.6	3.51	8.6	26.9	27		12	0	0	0	0	0			2013	0	1	0
P	NO	33.2787	M	1	0	0	1	1		1	1	0	0	0	35888	0	5.2	1.45	3.6	12.7	49		10	0	0	0	0	0			2013	1	1	1
N	YES	94.9836	M	0	0	0	0	2	1	1		0	0		0	0	8.6	4.61	12.3	35.9	298		12	0	0	0	0	0			2013		0	0
P	YES	34.7541	M	1	0	0	1	3		1	1	0	0	0	12793	1	3.7	1.49	3.5	11.6	33		10	0	0	0	0	0			2013	1	1	1
N	YES	35.1475	M	0	0	0	0	2	1	1	1	0	0	0	58424	0	11.1	4.62	10.1	33.1	172		12	0	0	0	0	0			2013	0	1	0
P	NO	81.1803	M	1	1	1	1	3		1	1	0	0	0	581	0	6.6	3.2	8.5	27.5	174		10	0	0	0	0	0			2013	1	1	0
N	YES	71.1803	M	0	0	0	0	2	1	1	1	0	0	0	989	0	4.4	3.13	7.1	23.5	123		12	0	0	0	0	0			2013	0	1	0
P	YES	81.2131	M	1	0	0	1	3		1	1	0	0	0	14778	1	10.6	1.19	2.9	9.6	303		10	0	0	0	0	0			2013	1	1	1
N	YES	35.2459	M	0	1	1	0	2	0	1	1	0	0	0	147	0	9.3	3.64	9.5	28.8	350		12	0	0	0	0	0			2013	0	1	0
P	NO	21.9672	F	1	0	1	1	3		1	1	0	0	0	113372	0	17.4	4.49	10.6	37.2	525		10	0	0	0	0	0			2013	1	1	0
N	YES	25.7377	F	0	0	0	0	2	1	1	1	0	0	0	1111	0	10.1	3.11	7.6	24.6	187	Salmonella Typhimurium	12	1	1	0	1	0	1	0	2013	0	1	0
P	YES	45.3115	M	1	0	0	1	3		1	1	0	0	0	61583	0	10.8	1.61	3.7	12.4	342		10	0	0	0	0	0			2013	1	1	1
N	YES	47.2787	F	0	0	0	0	2	1	1	1	0	0	0	82875	0	5.8	3.9	9.8	29.9	122		12	0	0	0	0	0			2013	0	1	0
P	NO	28.3279	M	1	0	0	1	3		1		0	0		0	0	10.9	1.76	4.7	16.8	173		10	0	0	0	0	0			2013		1	1
N	YES	35.3115	M	0	0	0	0	2	1	1	1	0	0	0	1583	0	6.1	3.41	8.1	24.4	159		12	0	0	0	0	0			2013	0	1	0
P	NO	69.2787	M	0	1	1	1	3		1		0	0		0	0	28.5	1.09	3.1	10.6	229		10	0	0	0	0	0			2013		1	1
N	YES	137.77	F	0	0	0	0	2	1	1	1	0	0	0	22301	0	7.3	3.97	11.3	32.8	167		12	0	0	0	0	0			2013	0	0	0
P	YES	9.37705	F	1	1	1	1	3		1	1	0	0	0	2291	0	22.2	1.17	2.9	12.5	565		10	0	0	0	0	0			2013	1	1	1
N	YES	22.7213	M	0	0	0	0	2	1	1	1	0	0	0	36504	0	8.1	2.43	5.5	17.3	43		12	0	0	0	0	0			2013	0	1	0
P	NO	81.2459	F	0	0	0	1	3		1	1	0	0	0	34004	0	15	2.47	7.3	25.5	254		10	0	0	0	0	0			2013	0	1	0
N	YES	13.2787	M	0	0	0	0	2	1	1	1	0	0	0	20443	0	9.7	3.22	6.8	21.3	50		12	0	0	0	0	0			2013	0	1	0
P	YES	30.2951	F	1	1	0	0	3		1		0	0		0	0	10.8	5.01	9.4	34.1	685		10	0	0	0	0	0			2013		1	0
N	YES	13.4426	M	0	0	0	0	2	1	1	1	0	0	0	2443	0	15	2.82	7.2	22.3	116		12	0	0	0	0	0			2013	0	1	0
P	NO	18.3934	M	1	0	1	1	3		1		0	0		0	0	16.4	1.86	4.5	15.6	240	Salmonella Enteritidis	10	1	1	0	0	1	1	0	2013		1	1
N	YES	35.377	F	0	0	0	0	2	1	1	1	0	0	0	65700	0	12.8	4.38	11	32.9	242		12	0	0	0	0	0			2013	0	0	0
P	NO	33.3443	M	1	0	0	1	3		1	1	0	0	0	95160	0	7.9	1.22	3.6	11.6	113		10	0	0	0	0	0			2013	1	1	1
N	YES	31.4426	F	0	0	0	0	2	1	1	1	0	0	0	96	0	8.9	3.06	9.7	31.4	27		12	0	0	0	0	0			2013	0	1	0
P	NO	45.3115	M	0	1	0	1	3		1	1	0	0	0	8406	0	7.4	2.4	6.3	20.4	17		10	0	0	0	0	0			2013	0	1	0
N	YES	23.4754	M	0	1	0	0	2	1	1		0	0		0	0	6.1	4.16	9.2	28.7	292		12	0	0	0	0	0			2013		1	0
P	YES	27.5738	M	1	1	0	0	3		1		0	0		0	0	7.3	4.34	10.6	35.2	257		10	0	0	0	0	0			2013		1	0
N	YES	10.9836	M	0	0	0	0	2	1	1	1	0	0	0	1283	0	6.9	4.09	8.7	29.7	161		12	0	0	0	0	0			2013	0	1	0
P	NO	31.8033	F	1	1	1	1	3		1	1	0	0	0	59800	0	8.3	1.28	4.4	15.8	139		10	0	0	0	0	0			2013	1	1	1
N	YES	21.6066	F	0	0	0	0	2	1	1	1	0	0	0	60049	0	12.7	3.83	7	23.4	96		12	0	0	0	0	0			2013	0	1	0
P	NO	69.3115	M	0	0	0	1	3		1		0	0		0	0	7.7	0.96	2.5	8.7	213	Salmonella Typhimurium	10	1	1	0	1	0	1	0	2013		1	1
N	YES	29.4754	M	0	0	0	0	2	0	1		0	0		0	0	9.8	4.96	11.6	36.1	305		12	0	0	0	0	0			2013		0	0
P	YES	11.082	F	0	1	0	0	3		1		0	0		0	0	9.1	3.49	9	33	299		10	0	0	0	0	0			2013		1	0
N	YES	35.541	M	0	0	0	0	2	1	1	1	0	0	0	85250	0	5.4	2.75	6.4	21.9	154		12	0	0	0	0	0			2013	1	1	0
P	YES	33.4098	M	1	0	0	1	3		1	1	0	0	0	6131	0	12.8	2.13	4.9	19.9	262		10	0	0	0	0	0			2013	1	1	1
N	YES	20.4918	M	0	0	0	0	2	1	1	1	0	0	0	101460	0	19.5	3.56	7.5	23.3	225		12	0	0	0	0	0			2013	0	1	0
P	YES	33.4098	F	1	0	0	1	3		1		0	0		0	0	78.9	1.03	2.8	9.6	587		10	0	0	0	0	0			2013		1	1
N	YES	131.377	M	0	0	0	1	2	1	1		0	0		0	0	41.8	1.25	3.3	9.9	113		12	0	0	0	0	0			2013		1	1
P	YES	10.7213	F	0	0	0	0	3		1	1	0	0	0	15628	0	9.9	4.59	10.3	32.4	306		10	0	0	0	0	0			2013	0	1	0
N	YES	20.3279	F	0	0	0	0	2	1	1	1	0	0	0	154020	0	8	4.53	8.3	28.6	245		12	0	0	0	0	0			2013	0	1	0
P	YES	20.8197	M	0	0	0	0	3		1	1	0	0	0	214200	0	17.1	3.6	9.2	30.6	483		10	0	0	0	0	0			2013	0	1	0
N	YES	7.63934	F	0	0	0	0	2	1	1		0	0		0	0	8.6	3.5	7.4	23.9	354		12	0	0	0	0	0			2013		1	0
P	NO	16.6885	F	1	0	0	1	3		1	1	0	0	0	21535	1	6.5	2.19	5	18.5	105		10	0	0	0	0	0			2013	0	1	0
N	YES	11.6393	F	0	0	0	0	2	1	1	1	0	0	0	70226	0	11.1	5.08	9.4	30.5	126		12	0	0	0	0	0			2013	0	1	0
P	YES	26.2295	M	1	0	0	1	3		1	1	0	0	0	21042	0	13.4	2.66	7.9	21	254		10	0	0	0	0	0			2013	0	1	0
N	YES	23.6721	F	0	0	0	0	2	1	1	1	0	0	0	218778	0	7	4.19	9.7	31.7	105		12	0	0	0	0	0			2013	0	1	0
P	YES	40.4262	M	0	0	0	0	3		1	1	0	0	0	74100	0	5.7	3.78	9.2	31.3	64		10	0	0	0	0	0			2013	0	1	0
N	YES	59.5738	M	0	0	0	0	2	1	1	1	0	0	0	20563	0	11.5	4.28	9.6	31.6	250		12	0	0	0	0	0			2013	0	1	0
P	NO	141.246	M	0	1	0	1	3		1		0	0		0	0	17	2.44	6.7	21.9	335		10	0	0	0	0	0			2013		1	0
N	YES	23.7049	F	0	0	0	0	2	1	1	1	0	0	0	19982	0	12.6	3.27	7.1	23.3	333		12	0	0	0	0	0			2013	0	1	0
P	YES	129.279	F	1	1	1	1	3		1		0	0		0	0	16.6	4.56	11.3	38.5	423		10	0	0	0	0	0			2013		0	0
N	YES	59.6066	M	0	0	0	0	2	1	1	1	0	0	0	60419	0	5.3	3.74	8	24.2	73		12	0	0	0	0	0			2013	0	1	0
P	YES	33.4754	M	1	1	1	1	3		1		0	0		0	0	11.5	3.5	7.6	28.4	343		10	0	0	0	0	0			2013		1	0
N	YES	131.541	F	0	0	0	0	2	1	1	1	0	0	0	10339	0	11.4	4.62	13.2	37.6	259		12	0	0	0	0	0			2013	0	0	0
P	NO	7.18033	F	1	0	0	1	3		1	1	0	0	0	68205	0	20.4	2.29	5.1	16.8	102		10	0	0	0	0	0			2013	1	1	0
N	YES	59.6721	F	0	0	0	0	2	1	1		0	0		0	0	9.3	4.17	10.6	31.4	227		12	0	0	0	0	0			2013		1	0
P	NO	57.4426	F	1	1	0	1	3		1		0	0		0	0	27	0.94	2.4	10.2	45	Salmonella Enteritidis	10	1	1	0	0	1	1	0	2013		1	1
N	YES	33.5738	F	0	0	0	0	2	1	1	1	0	0	0	21564	0	6.5	4.76	10.7	34.3	211		12	0	0	0	0	0			2013	0	1	0
P	NO	45.4754	F	1	1	0	1	3		1		0	0		0	0	6.5	1.34	3.3	10.8	257		10	0	0	0	0	0			2013		1	1
N	YES	30.9836	M	0	0	0	0	2	1	1		0	0		0	0	16.8	4.47	9.9	29.7	219		12	0	0	0	0	0			2013		1	0
P	YES	69.4426	M	1	1	0	1	3		1		0	0		0	0	13.4	1.14	2.9	10.8	529		10	0	0	0	0	0			2013		1	1
N	YES	155.541	M	0	0	0	1	2	1	1	1	0	0	0	3214	0	8.3	4.39	10.3	32	190		12	0	0	0	0	0			2013	0	1	0
P	NO	10.7869	M	1	1	1	1	3		1	1	0	0	0	127313	0	15.9	1.75	3.9	14.2	89		10	0	0	0	0	0			2013	1	1	1
N	YES	23.9344	M	0	0	0	0	2	1	1	1	0	0	0	65937	0	5.3	2.81	6.1	19.9	85		12	0	0	0	0	0			2013	0	1	0
P	NO	22.1311	M	1	0	1	1	3		1	1	0	0	0	213388	0	9.1	2.15	4.6	18.4	137		10	0	0	0	0	0			2013	1	1	1
N	YES	11.9672	M	0	0	0	0	2	1	1	1	0	0	0	3460	0	11.3	3.91	8.9	28.1	169		1	0	0	0	0	0			2014	0	1	0
P	NO	112.525	M	0	1	1	0	3		1		0	0		0	0	16.6	4.96	12.4	41.4	337		10	0	0	0	0	0			2013		0	0
N	YES	59.8689	F	0	0	0	1	2	1	1	1	0	0	0	219360	0	7.1	4.57	11.3	33.7	178		1	0	0	0	0	0			2014	1	0	0
P	YES	7.40984	F	1	1	1	1	3		1		0	0		0	0	28.1	2.18	5.2	19.3	379		10	0	0	0	0	0			2013		1	0
N	YES	17.2459	M	0	0	0	0	2	1	1	1	0	0	0	23549	0	7.5	3.43	6.6	25.7	237	Staphylococcus Aureus	1	0	0	0	0	0	1	0	2014	0	1	0
P	NO	10.5902	F	1	0	0	1	3		1	1	0	0	0	18726	0	18.1	2.22	5.4	18.1	93		10	0	0	0	0	0			2013	1	1	0
N	YES	5.2459	F	0	0	0	0	2	1	1	1	0	0	0	10721	0	11	2.22	5.5	16.6	87		1	0	0	0	0	0			2014	0	1	0
P	YES	21.3443	F	0	0	0	1	3		1	1	0	0	0	129675	0	12.1	2.85	7.1	24.5	88	Salmonella Typhimurium	10	1	1	0	1	0	1	0	2013	0	1	0
N	YES	12.3607	M	0	1	1	1	2	1	1		0	0		0	0	10.3	5.46	10.1	35.1	573		1	0	0	0	0	0			2014		1	0
P	YES	19.2787	M	1	1	1	1	3		1	1	0	0	0	21326	0	5.9	2.08	4.6	16.3	16		10	0	0	0	0	0			2013	1	1	1
N	YES	11.6066	M	0	0	0	1	2	1	1	1	0	0	0	2694	0	10.9	2.54	6	18.5	289	Salmonella Typhimurium	1	1	1	0	1	0	1	0	2014	0	1	0
P	YES	81.5082	M	0	0	0	0	3		1	1	0	0	0	66239	0	7.8	2.67	6.6	24.7	410		10	0	0	0	0	0			2013	0	1	0
N	YES	48.0984	F	0	0	0	0	2	1	1	1	0	0	0	59731	0	7.4	4.35	11.1	32.3	194		1	0	0	0	0	0			2014	0	0	0
P	YES	12.9508	F	0	0	0	0	3		1	1	0	0	0	0	0	8.2	4.45	9.7	34.4	272		10	0	0	0	0	0			2013	0	1	0
N	YES	24.1639	F	0	0	0	0	2	1	1	1	0	0	0	423	0	7.2	3.81	7.8	26.1	418		1	0	0	0	0	0			2014	0	1	0
P	YES	81.5082	M	0	0	0	0	3		1	1	0	0	0	63549	0	16	4.59	11.1	35.7	312		10	0	0	0	0	0			2013	0	0	0
N	YES	84.0328	M	0	0	0	0	2	1	1	1	0	0	0	2238	0	16.9	4.67	11.7	34.7	419		1	0	0	0	0	0			2014	0	0	0
P	YES	3.80328	M	1	1	0	1	3		1		0	0		0	0	7.3	2.46	7	25.5	344		10	0	0	0	0	0			2013		1	0
N	YES	33.1475	F	0	0	0	0	2	1	1	1	0	0	0	52615	0	9	2.24	5.4	19	387		1	0	0	0	0	0			2014	0	1	0
P	YES	8.59016	F	1	1	0	1	3		1	1	0	0	0	115050	0	25.6	1.77	4.1	14.7	47		10	0	0	0	0	0			2013	1	1	1
N	YES	29.8033	M	0	0	0	0	2	1	1	1	0	0	0	1188	0	15.3	3.75	8.9	26.7	151		1	0	0	0	0	0			2014	0	1	0
P	NO	8.19672	M	0	1	0	1	3		1		0	0		0	0	5.4	3.49	7.8	28	306	Streptococcus Pneumoniae	10	0	0	0	0	0	1	0	2013		1	0
N	YES	24.1967	M	0	0	0	0	2	1	1	1	0	0	0	90365	0	20.8	3.41	8.7	25.3	128		1	0	0	0	0	0			2014	0	1	0
P	YES	33.6393	F	1	1	0	1	3		1		0	0		0	0	7.9	3.73	8.9	31.8	596		10	0	0	0	0	0			2013		1	0
N	YES	16.2951	F	0	0	0	0	2	1	1	1	0	0	0	23183	0	12.3	4.7	9.9	32.3	422		1	0	0	0	0	0			2014	0	1	0
P	YES	10.4262	F	1	1	1	1	3		1	1	0	0	0	156278	0	11	3.01	6.9	22.1	51		10	0	0	0	0	0			2013	1	1	0
N	YES	60.0984	M	0	0	0	0	2	1	1	1	0	0	0	15379	0	10.4	4.97	10.7	32.1	178		1	0	0	0	0	0			2014	0	1	0
P	NO	15.3115	M	0	0	0	1	3		1	1	0	0	0	137175	0	18.3	3.1	6.4	22	155		10	0	0	0	0	0			2013	1	1	0
N	YES	120	M	0	1	1	0	2	0	1		0	0		0	0	12.6	3.78	10.1	29.5	394		1	0	0	0	0	0			2014		1	0
P	YES	54.9508	M	1	0	0	1	3		1	1	0	0	0	73963	0	11	2.24	6	19.8	89		10	0	0	0	0	0			2013	1	1	0
N	YES	143.967	M	0	0	0	0	2	0	1		0	0		0	0	3.1	4.27	9.7	28.7	149		1	0	0	0	0	0			2014		1	0
P	NO	69.6393	F	0	0	0	1	3		1	1	0	0	0	4765	0	9.2	4.81	12.9	41.9	280		10	0	0	0	0	0			2013	1	0	0
N	YES	24.2295	M	0	1	0	0	2	1	1		0	0		0	0	14	4.4	10.9	32.8	498		1	0	0	0	0	0			2014		1	0
P	NO	9.60656	F	1	1	1	1	3		1		0	0		0	0	7.2	3.31	7.6	26.6	126		10	0	0	0	0	0			2013		1	0
N	YES	10.8525	M	0	0	0	0	2	1	1		0	0		0	0	16.9	4.67	10.3	32.1	684	Salmonella Typhimurium	1	1	1	0	1	0	1	0	2014		1	0
P	NO	57.6393	M	1	1	0	1	3		1	1	0	0	0	87	0	17.5	0.72	1.8	6.4	478		10	0	0	0	0	0			2013	1	1	1
N	YES	60.1639	M	0	0	0	0	2	1	1	1	0	0	0	141250	0	4.4	4.52	10.3	32.5	87		1	0	0	0	0	0			2014	0	1	0
P	NO	33.7049	M	1	0	0	1	3		1		0	0		0	1	18	1.52	3.9	15.9	164		10	0	0	0	0	0			2013		1	1
N	YES	72.1639	M	0	1	1	0	2	1	1	1	0	0	0	81	0	6.8	1.91	4.9	14.7	148		1	0	0	0	0	0			2014	1	1	1
P	YES	5.18033	M	1	0	1	1	3		1		0	0		0	0	16.2	3.59	7.2	24.3	489		10	0	0	0	0	0			2013		1	0
N	YES	15.7377	M	0	0	0	0	2	0	1		0	0		0	0	12.5	4.14	8.7	28.2	309		1	0	0	0	0	0			2014		1	0
P	NO	83.0492	M	0	1	0	0	3		1	1	0	0	0	431	0	6.6	4.07	11	35.8	195		10	0	0	0	0	0			2013	0	0	0
N	YES	12.8525	F	0	0	0	0	2	1	1	1	0	0		44266	0	6.1	3.44	10.2	29.3	393		1	0	0	0	0	0			2014	0	1	0
P	YES	37.7705	F	1	1	1	1	3		1	1	0	0	0	70254	0	8.1	2.77	6.6	24.3	130		10	0	0	0	0	0			2013	0	1	0
N	YES	60.1967	M	0	1	0	1	2	0	1		0	0		0	0	11.1	4.28	10.4	32.2	37		1	0	0	0	0	0			2014		1	0
P	NO	42.9508	M	1	1	0	1	3		1	1	0	0	0	28919	0	3	1.56	4	15.8	76		10	0	0	0	0	0			2013	1	1	1
N	YES	24.2951	F	0	1	0	0	2	1	1	1	0	0		6594	0	11.4	3.03	6.2	21.8	235		1	0	0	0	0	0			2014	0	1	0
P	YES	34.9508	F	0	0	0	0	3		1	1	0	0	0	32069	0	7.2	3.61	7.9	27.7	190		10	0	0	0	0	0			2013	0	1	0
N	YES	72.1967	M	0	0	0	0	2	1	1		0	0		0	0	5.1	4.53	12.5	36.7	231		1	0	0	0	0	0			2014		0	0
P	YES	45.7049	F	0	1	0	1	3		1	1	0	0	0	18642	0	5.9	1.89	5	16.2	225		10	0	0	0	0	0			2013	1	1	0
N	YES	19.082	M	0	0	0	0	2	1	1		0	0		0	0	18.6	3.55	9.1	27.8	36		1	0	0	0	0	0			2014		1	0
P	YES	21.7705	M	1	1	0	1	3		1	1	0	0	0	1343	0	61.5	1.14	3.3	13.8	629		10	0	0	0	0	0			2013	1	1	1
N	YES	12.1967	M	0	0	0	0	2	1	1	1	0	0	0	381600	0	6.4	4.24	8.7	27.7	42		1	0	0	0	0	0			2014	0	1	0
P	NO	30.8852	F	0	1	0	1	3		1	1	0	0	0	293	0	22.6	3.72	8.3	28.5	249		10	0	0	0	0	0			2013	1	1	0
N	YES	24.3279	M	0	0	0	0	2	1	1	1	0	0	0	96820	0	14.8	4.12	9.6	30.6	104		1	0	0	0	0	0			2014	0	1	0
P	NO	6.98361	F	1	1	0	1	3		1	1	0	0	0	45848	0	24.5	1.36	2.8	9.6	359		10	0	0	0	0	0			2013	1	1	1
N	YES	10.4918	F	0	0	0	0	2	1	1	1	0	0	0	249630	0	10.6	4.16	9.3	30.9	197		1	0	0	0	0	0			2014	0	1	0
P	NO	33.8033	M	0	0	0	1	3		1		0	0		0	0	8.3	3.52	8.6	30.3	242	Salmonella Enteritidis	10	1	1	0	0	1	1	0	2013		1	0
N	YES	36.3279	M	0	0	0	0	2	1	1	1	0	0	0	6824	0	6.9	3.82	8.8	28.1	172		1	0	0	0	0	0			2014	0	1	0
P	YES	10	M	1	1	0	1	3		1		0	0		0	0	18.2	3.35	6.5	24.3	760	Salmonella Enteritidis	10	1	1	0	0	1	1	0	2013		1	0
N	YES	4.59016	F	0	0	0	0	2	0	1		0	0		0	0	6.8	4.17	10.8	32.5	748		1	0	0	0	0	0			2014		1	0
P	NO	14.0984	F	1	1	1	1	3		1		0	0		0	0	7.7	5.04	11.6	39.2	828		10	0	0	0	0	0			2013		0	0
N	YES	24.3934	M	0	0	0	0	2	1	1	1	0	0		1857	0	10.1	5.98	9.4	31.4	281		1	0	0	0	0	0			2014	0	1	0
P	NO	50.6557	M	1	1	1	1	3		1		0	0		0	0	8.6	1.86	4.6	16	342	Salmonella Typhimurium	10	1	1	0	1	0	1	0	2013		1	1
N	YES	12.4262	F	0	1	1	1	2	0	1		0	0		0	0	11	3.45	9.2	27.3	495		1	0	0	0	0	0			2014		1	0
P	NO	25.4098	M	1	1	1	1	3		1	1	0	0	0	289	0	41.1	1.09	2.7	10.1	229		10	0	0	0	0	0			2013	1	1	1
N	YES	9.93443	F	0	0	0	0	2	1	1	1	0	0	0	5900	0	9.1	2.58	6.2	19.4	189		1	0	0	0	0	0			2014	0	1	0
P	NO	141.607	F	1	1	1	1	3		1		0	0		0	0	12.7	1.17	3.2	10.9	294		10	0	0	0	0	0			2013		1	1
N	YES	24.0328	F	0	0	0	0	2	1	1	1	0	0	0	102745	0	6.4	3.11	6.3	22.1	92		1	0	0	0	0	0			2014	0	1	0
P	YES	42.9836	F	0	0	0	0	3		1	1	0	0	0	160290	0	5.2	4.11	11	35.9	222		10	0	0	0	0	0			2013	0	0	0
N	YES	48.0656	M	0	0	0	0	2	1	1	1	0	0	0	26442	0	4.7	4.72	10.4	33.9	183		1	0	0	0	0	0			2014	0	1	0
P	YES	40.9836	F	1	1	0	1	3		1		0	0		0	0	14.7	2.12	5.2	19.4	573	Salmonella Typhimurium	10	1	1	0	1	0	1	0	2013		1	0
N	YES	60.459	F	0	0	0	0	2	1	0							4.6	3.75	10	30.5	233		1	0	0	0	0	0			2014		1	0
P	NO	3.70492	M	1	0	1	1	3		1	1	0	0	0	127995	0	35.6	1.59	3.8	13.2	178		11	0	0	0	0	0			2013	1	1	1
N	YES	32.5574	M	0	0	0	0	2	1	1	1	0	0	0	63571	0	8.3	3.72	9.3	29.5	217		1	0	0	0	0	0			2014	0	1	0
P	YES	29.9672	F	1	1	0	1	3		1		0	0		0	0	8.4	1.27	3.2	12.1	33	Salmonella Enteritidis	11	1	1	0	0	1	1	0	2013		1	1
N	YES	58.7869	F	0	0	0	0	2	1	1	1	0	0	0	13467	0	4.5	4.53	11.5	36.4	158		1	0	0	0	0	0			2014	0	0	0
P	NO	42.7869	M	1	0	0	1	3		1	1	0	0	0	33267	0	19.6	4.14	9.5	30.2	253		11	0	0	0	0	0			2013	0	1	0
N	YES	36.5902	M	0	1	0	1	2	1	1	1	0	0	0	1029	0	5.4	3.39	9.7	30.4	114		1	0	0	0	0	0			2014	0	1	0
P	YES	22.1311	M	1	1	1	1	3		1		0	0		0	0	8.4	2.93	6.6	22.3	56	Salmonella Typhimurium	11	1	1	0	1	0	1	0	2013		1	0
N	YES	28.2295	M	0	0	0	0	2	1	1	1	0	0	0	29316	0	8	4.58	9.4	31.2	323		1	0	0	0	0	0			2014	0	1	0
P	NO	105.869	M	0	1	1	1	3		1		0	0		0	0	13	3.02	6.6	21.6	320		11	0	0	0	0	0			2013		1	0
N	YES	2.72131	F	0	0	0	0	2	0	1		0	0		0	0	8.7	4.22	10	30.9	369		1	0	0	0	0	0			2014		1	0
P	NO	69.9672	M	0	0	0	1	3		1	1	0	0	0	88083	0	10.4	1.84	4.7	16	131		11	0	0	0	0	0			2013	1	1	1
N	YES	12.2951	M	0	1	0	0	2	1	1		0	0		0	0	13	4.29	6.4	23.2	53	Salmonella Typhimurium	1	1	1	0	1	0	1	0	2014		1	0
P	NO	36.7213	M	0	1	0	1	3		1		0	0		0	0	4.5	1.54	3.6	11.9	111	Salmonella Enteritidis	11	1	1	0	0	1	1	0	2013		1	1
N	YES	48.623	M	0	0	0	0	2	1	1	1	0	0	0	12829	0	7.2	3.79	8.7	28.1	185		1	0	0	0	0	0			2014	0	1	0
P	NO	70.0328	M	1	0	0	1	3		1		0	0		0	0	3.4	2.09	5.4	17.8	51	Salmonella Typhimurium	11	1	1	0	1	0	1	0	2013		1	0
N	YES	67.7705	M	0	0	0	0	2	0	1		0	0		0	0	14.1	4.45	10.7	32.9	301		1	0	0	0	0	0			2014		1	0
P	NO	14.8197	M	1	1	1	1	3		1		0	0		0	0	28.7	3.64	8.5	27.5	307		11	0	0	0	0	0			2013		1	0
N	YES	11.8361	M	0	0	0	0	2	1	1	1	0	0	0	871	0	7.7	3.17	7.7	28.1	152		1	0	0	0	0	0			2014	0	1	0
P	NO	163.934	F	0	0	0	1	3		1	1	0	0	0	54852	0	8	4.23	11.9	38	123		11	0	0	0	0	0			2013	0	0	0
N	YES	65.1475	M	0	0	0	0	2	1	1	1	0	0	0	76200	0	7.8	4.21	11.5	35.8	190	Bacillus SPP	1	0	0	0	0	0		1	2014	0	0	0
P	YES	13.1475	M	0	1	0	1	3		1	1	0	0	0	15490	0	15.9	4.31	9.1	31.3	133		11	0	0	0	0	0			2013	0	1	0
N	YES	42.0328	M	0	0	0	0	2	1	1	1	0	0	0	33600	0	2.7	2.47	6.2	19.9	38		1	0	0	0	0	0			2014	0	1	0
P	YES	129.967	F	0	1	0	1	3		1		0	0		0	0	14.1	1.59	4.1	13.9	293		11	0	0	0	0	0			2013		1	1
N	YES	22.7541	M	0	0	0	0	2	1	1	1	0	0	0	376	0	17.8	3.68	8.1	28.2	259		1	0	0	0	0	0			2014	0	1	0
P	NO	30.1967	M	1	0	0	1	3		1	1	0	0	0	10693	0	11.2	2.23	4.2	18.5	255		11	0	0	0	0	0			2013	1	1	1
N	YES	72.6557	M	0	1	1	1	2	1	1		0	0		0	0	5.1	4.19	10.6	31.8	292		1	0	0	0	0	0			2014		1	0
P	YES	46.1311	M	1	0	0	1	3		1		0	0		0	0	16.7	1.69	4.6	15.4	150		11	0	0	0	0	0			2013		1	1
N	YES	60.7213	M	0	0	0	1	2	1	1	1	0	0	0	115990	0	10.9	4.77	11.7	37.5	309		1	0	0	0	0	0			2014	0	0	0
P	YES	22.8852	F	1	1	0	1	3		1	1	0	0	0	8225	0	11.7	3.2	5.3	23.2	197		11	0	0	0	0	0			2013	0	1	0
N	YES	13.8361	M	0	0	0	0	2	1	1	1	0	0	0	13982	0	25.7	3.71	7.5	26.3	199		1	0	0	0	0	0			2014	0	1	0
P	NO	26.1967	F	1	1	0	1	3		1		0	0		0	0	9.1	1.32	3.8	12.9	94	Salmonella group B	11	1	1	0	1	0	1	0	2013		1	1
N	YES	41.5738	M	0	0	0	0	2	1	1	1	0	0	0	1032	0	5.7	3.38	9.7	29.9	179		1	0	0	0	0	0			2014	0	1	0
P	NO	16.4262	F	1	0	0	1	3		1	1	0	0	0	33722	0	11.5	4.76	6.6	26.1	357		11	0	0	0	0	0			2013	0	1	0
N	YES	36.8197	F	0	0	0	0	2	1	1	1	0	0	0	2755	0	12.7	4.23	10.1	30.4	497		1	0	0	0	0	0			2014	0	1	0
P	NO	35.9016	M	0	0	0	1	1		1	1	0	0	0	362885	0	4.1	4.96	11.4	39.5	254		11	0	0	0	0	0			2013	1	0	0
N	YES	40.6557	M	0	0	0	0	2	1	1	1	0	0	0	49078	0	8.6	3.71	8.2	24.6	114		1	0	0	0	0	0			2014	0	1	0
P	NO	11.3443	F	1	0	0	1	3		1		0	0		0	0	16.6	2.6	4.9	17	258	Streptococcus group A	11	0	0	0	0	0	1	0	2013		1	1
N	YES	41.5082	F	0	0	0	0	2	1	1	1	0	0	0	10007	0	4.9	3.34	8.5	26.1	135		1	0	0	0	0	0			2014	1	1	0
P	NO	22.2623	F	1	0	0	1	3		1	1	0	0	0	2507	0	43.4	2.22	4.5	16.6	87		11	0	0	0	0	0			2013	1	1	1
N	YES	108.721	M	0	0	0	0	2	0	1		0	0		0	0	4.6	4.92	13.7	41.1	88		1	0	0	0	0	0			2014		0	0
P	YES	82.1311	F	1	0	0	1	3		1	1	0	0	0	47564	0	9.2	2.96	6.9	22.5	162		11	0	0	0	0	0			2013	0	1	0
N	YES	60.8525	M	0	0	0	0	2	1	1	1	0	0	0	26001	0	6.8	3.59	8.5	27.4	140		1	0	0	0	0	0			2014	0	1	0
P	NO	8.52459	M	1	0	0	1	3		1	1	0	0	0	13180	1	19.8	1.91	4.5	16.1	113		11	0	0	0	0	0			2013	1	1	1
N	YES	21.7049	M	0	0	0	0	2	1	1	1	0	0	0	129334	0	5.3	3.88	6.4	20.6	67		2	0	0	0	0	0			2014	0	1	0
P	YES	33.3443	F	0	0	0	1	3		1	1	0	0	0	2248	0	8.3	2.35	5.2	18.4	138	Salmonella Typhimurium	11	1	1	0	1	0	1	0	2013	0	1	0
N	YES	48.9508	M	0	0	0	0	2	1	1	1	0	0	0	34981	0	4.7	3.52	8.8	27.2	20		2	0	0	0	0	0			2014	0	1	0
P	YES	7.08197	M	0	0	0	0	3		1	1	0	0	0	1635	0	9.4	3.79	8.6	31.7	179		11	0	0	0	0	0			2013	0	1	0
N	YES	37.0164	F	0	0	0	1	2	1	1	1	0	0	0	24906	0	34.3	3.48	8.7	26.9	307		2	0	0	0	0	0			2014	1	1	0
P	YES	154	F	0	0	0	0	3		1		0	0		0	0	9.3	4.77	12.7	41.2	347		11	0	0	0	0	0			2013		0	0
N	YES	48.9836	M	0	0	0	0	2	1	1	1	0	0	0	5651	0	8.4	4.37	9.7	31.5	194		2	0	0	0	0	0			2014	0	1	0
P	YES	118.098	F	0	0	0	1	3		1	1	0	0	0	1130	0	19.7	3.95	11.4	35.9	219	Streptococcus Pneumoniae	11	0	0	0	0	0	1	0	2013	1	0	0
N	YES	20.5246	F	0	0	0	0	2	0	1		0	0		0	0	7.1	5.6	9.6	31.7	379	Salmonella Typhimurium	2	1	1	0	1	0	1	0	2014		1	0
P	NO	26.7541	M	1	0	0	1	3		1		0	0		0	0	3	2.93	6.2	21.3	94	Salmonella Enteritidis	11	1	1	0	0	1	1	0	2013		1	0
N	YES	9.04918	M	0	0	1	1	2	0	1		0	0		0	0	13.9	4.93	9	31.4	484		2	0	0	0	0	0			2014		1	0
P	NO	10.6885	M	0	1	1	1	3		1		0	0		0	0	15.1	3.91	9.3	32.5	419		12	0	0	0	0	0			2013		1	0
N	YES	25.1148	M	0	0	0	0	2	1	1	1	0	0	0	52220	0	16.9	3.61	5.8	22	438		2	0	0	0	0	0			2014	0	1	0
P	YES	30.5246	F	1	0	0	1	3		1	1	0	0	0	71485	0	13.7	1.88	5.4	21	307		12	0	0	0	0	0			2013	0	1	0
N	YES	5.31148	M	0	0	0	0	2	1	1	1	0	0	0	525	0	6.5	4.63	9.8	30.8	640		2	0	0	0	0	0			2014	0	1	0
P	NO	35.2459	M	0	0	0	1	3		1		0	0		0	0	8.1	3	7.3	26.6	341	Salmonella Typhimurium	12	1	1	0	1	0	1	0	2013		1	0
N	YES	11.7049	F	0	0	0	0	2	0	1		0	0		0	0	4.5	3.87	8.9	29.5	69		2	0	0	0	0	0			2014		1	0
P	NO	21.5082	M	0	0	1	1	3		1	1	0	0	0	37	0	9.3	4.75	9.9	32.9	671		11	0	0	0	0	0			2013	1	1	0
N	YES	73.0492	M	0	0	0	0	2	1	1	1	0	0	0	59470	0	13.2	4.58	10.6	31.9	276		2	0	0	0	0	0			2014	0	1	0
P	NO	34.2951	F	1	1	1	1	3		1	1	0	0	0	21645	0	27.3	1.17	3	10.4	154		11	0	0	0	0	0			2013	1	1	1
N	YES	13.1475	F	0	1	1	1	2	0	1		0	0		0	0	23.4	3.23	7.3	24.3	259		2	0	0	0	0	0			2014		1	0
P	NO	50.6557	F	1	1	1	1	3		1		0	0		0	0	8.5	3.29	9.2	29.6	240		11	0	0	0	0	0			2013		1	0
N	YES	13.1475	M	0	0	0	0	2	0	1		0	0		0	0	8.6	3.01	6.6	24	260		2	0	0	0	0	0			2014		1	0
P	NO	14.0984	F	1	1	1	1	3		1		0	0		0	0	15.6	2.44	5.4	17.8	53	Salmonella Typhimurium	11	1	1	0	1	0	1	0	2013		1	0
N	YES	13.1475	M	0	0	0	0	2	1	1	1	0	0	0	16536	0	9.6	3.35	6.3	22.8	190		2	0	0	0	0	0			2014	0	1	0
P	NO	16.0984	F	0	0	0	1	3		1		0	0		0	0	16.4	4.99	10.5	37.1	495		11	0	0	0	0	0			2013		1	0
N	YES	13.1475	M	0	0	0	0	2	0	1		0	0		0	0	19.5	4.08	8.7	28.4	108		2	0	0	0	0	0			2014		1	0
P	NO	142.098	M	0	0	0	1	3		1		0	0		0	0	8.2	3.37	6.4	24.1	160	Salmonella Enteritidis	11	1	1	0	0	1	1	0	2013		1	0
N	YES	49.1148	F	0	0	0	0	2	1	1		0	0		0	0	17.1	4.01	10.4	29.7	159		2	0	0	0	0	0			2014		1	0
P	NO	17.1475	M	1	1	0	1	3		1	1	0	0	0	17644	0	8.2	2.81	4.9	21.6	269		11	0	0	0	0	0			2013	1	1	1
N	YES	59.6393	M	0	0	0	0	2	1	1	1	0	0	0	39589	0	7	4.77	9.7	32.3	52		2	0	0	0	0	0			2014	0	1	0
P	YES	156.197	F	0	0	0	0	3		1	1	0	0	0	105560	0	7.5	4.28	10.2	34.3	127		11	0	0	0	0	0			2013	0	1	0
N	YES	56.7541	F	0	0	0	0	2	1	1	1	0	0	0	64825	0	9.4	4.09	11.4	34.8	201		2	0	0	0	0	0			2014	0	0	0
P	YES	10.7213	F	1	0	0	1	3		1		0	0		0	0	10.6	5.09	11.8	38.4	394		11	0	0	0	0	0			2013		0	0
N	YES	56.7541	M	0	0	0	0	2	1	1	1	0	0	0	47565	0	5.9	3.79	10.4	32.3	78		2	0	0	0	0	0			2014	0	1	0
P	NO	3.11475	M	0	0	0	1	3		1	1	0	0	0	733	0	13.6	3.72	9.7	30.2	257		11	0	0	0	0	0			2013	1	1	0
N	YES	97.0164	M	0	0	0	0	2	1	1	1	0	0	0	14208	0	14.6	4.41	11.8	36.9	352		2	0	0	0	0	0			2014	0	0	0
P	YES	11.377	F	1	1	1	1	3		1	1	0	0	0	34824	0	64.6	1.31	2.8	11	177		11	0	0	0	0	0			2013	1	1	1
N	YES	42.6885	F	0	0	0	0	2	1	1		0	0		0	0	5.2	2.62	6.9	22.9	138	Salmonella Typhimurium	2	1	1	0	1	0	1	0	2014		1	0
P	YES	14.1967	F	1	0	0	1	3		1	1	0	0	0	15992	0	14.7	3.97	9.4	29.3	576		11	0	0	0	0	0			2013	0	1	0
N	YES	12.1967	M	0	0	0	0	2	1	1		0	0		0	0	7.5	4.79	12.5	36.9	1301		2	0	0	0	0	0			2014		0	0
P	NO	97.541	M	0	1	0	1	3		1		0	0		0	0	7.9	1.93	4.8	16.9	81	Salmonella group B	11	1	1	0	1	0	1	0	2013		1	1
N	YES	42.918	F	0	0	0	0	2	1	1	1	0	0	0	179038	0	11.2	5.08	9.9	31.9	230		2	0	0	0	0	0			2014	0	1	0
P	NO	46.3934	F	1	1	0	1	3		1	1	0	0	0	88333	0	34.8	4	10.4	38.1	621		11	0	0	0	0	0			2013	1	1	0
N	YES	144.951	M	0	0	0	0	2	1	1	1	0	1	0	1194	0	6	4.13	10.5	31.7	272		2	0	0	0	0	0			2014	0	1	0
P	YES	27.7377	M	1	1	0	1	3		1		0	0		0	0	12.8	0.77	1.9	8.3	357		11	0	0	0	0	0			2013		1	1
N	YES	37.2131	F	0	0	0	0	2	1	1	1	0	0	0	59363	0	15.6	3.39	8.2	24.7	239		2	0	0	0	0	0			2014	0	1	0
P	NO	34.4262	M	1	1	1	1	3		1	1	0	0	0	567	1	9.1	2.62	6.6	26.8	309		11	0	0	0	0	0			2013	1	1	0
N	YES	31.9672	F	0	0	0	0	2	1	1		0	0		0	0	11.8	4.62	11.3	35.3	313	Bacillus SPP	2	0	0	0	0	0		1	2014		0	0
P	NO	58.3607	M	1	1	1	1	3		1		0	0		0	0	9.4	2.87	6.8	22.6	51	Salmonella Typhimurium	11	1	1	0	1	0	1	0	2013		1	0
N	YES	39.0164	F	0	0	0	0	2	1	1	1	0	0	0	83937	0	6.1	4.05	10.7	33	72		2	0	0	0	0	0			2014	0	1	0
P	NO	46.3934	M	0	1	1	1	3		1		0	0		0	0	9.6	2.95	6.7	24.1	157	Salmonella Typhimurium	11	1	1	0	1	0	1	0	2013		1	0
N	YES	30.1311	M	0	0	0	0	2	1	1	1	0	0	0	7043	0	10.8	2.72	7.7	23.2	244		2	0	0	0	0	0			2014	0	1	0
P	YES	12.459	M	1	0	0	1	3		1	1	0	0	0	7289	0	8.2	0.53	1.7	6.3	152		11	0	0	0	0	0			2013	1	1	1
N	YES	48.3607	M	0	0	0	0	2	1	1	1	0	0	0	39151	0	7.3	4.08	10.3	31.6	200		2	0	0	0	0	0			2014	0	1	0
P	NO	15.082	F	1	1	1	1	3		1		0	0		0	0	33.5	3.17	6.3	21.7	149	Salmonella Typhimurium and Escherichia Coli	11	1	1	0	1	0	1	0	2013		1	0
N	YES	37.2131	F	0	0	0	0	2	1	1	1	0	0	0	35100	0	10.5	4.47	11.2	35.7	265		2	0	0	0	0	0			2014	0	0	0
P	NO	19.8361	M	1	1	1	1	3		1		0	0		0	0	27.3	4.49	9.1	29.3	428		11	0	0	0	0	0			2013		1	0
N	YES	25.2459	M	0	1	1	1	2	0	1		0	0		0	0	12.2	3.89	9.7	30.5	482		2	0	0	0	0	0			2014		1	0
P	NO	118.361	F	0	0	0	1	3		1	1	0	0	0	24362	0	18.6	6.17	15.8	50.5	390		11	0	0	0	0	0			2013	0	0	0
N	YES	14.1967	F	0	0	0	0	2	1	1	1	0	0	0	18324	0	10.5	3.91	7.6	27.6	110		2	0	0	0	0	0			2014	0	1	0
P	NO	7.37705	M	1	0	0	1	3		1	1	0	0	0	1559	0	18	1.62	5	13.9	299		11	0	0	0	0	0			2013	0	1	0
N	YES	44.918	M	0	0	0	0	2	1	1	1	0	0	0	151	0	4.5	4.37	10.4	33	194		2	0	0	0	0	0			2014	0	1	0
P	NO	106.393	F	0	1	1	1	3		1		0	0		0	0	17	4.32	10.7	35	678	Streptococcus Pneumoniae	11	0	0	0	0	0	1	0	2013		1	0
N	YES	40.2623	F	0	0	0	0	2	1	1	1	0	0	0	23355	0	10.4	4.6	9.4	30.5	159		2	0	0	0	0	0			2014	0	1	0
P	NO	22.5902	M	1	1	1	1	3		1	1	0	0	0	211680	0	10.6	3.36	6.6	23.1	50		11	0	0	0	0	0			2013	1	1	0
N	YES	58.5574	F	0	0	0	0	2	1	1	1	0	0	0	158620	0	15	4.12	10.1	33.2	148		2	0	0	0	0	0			2014	0	1	0
P	NO	36.5574	F	1	1	0	1	3		1	1	0	0	0	79022	0	15.9	4.64	11.9	38.9	398		11	0	0	0	0	0			2013	1	0	0
N	YES	37.2459	F	0	0	0	0	2	1	1	1	0	0	0	1094	0	9.5	3.88	9.5	31.2	166		2	0	0	0	0	0			2014	0	1	0
P	YES	6.78689	M	1	0	0	1	3		1	1	0	0	0	22284	0	9.4	2.46	4.8	17.2	33		11	0	0	0	0	0			2013	1	1	1
N	YES	97.1475	F	0	0	0	0	2	1	1		0	0		0	0	4.7	4.93	12.3	36	196		2	0	0	0	0	0			2014		0	0
P	NO	29.9344	M	1	1	1	1	3		1	1	0	0	0	59481	0	34.9	4.01	9.5	35	224		11	0	0	0	0	0			2013	1	1	0
N	YES	12.1639	M	0	0	0	0	2	0	1		0	0		0	0	7	2.46	5.4	17.1	10	Pseudomonas luteola	2	1	1	0	1	0	1	0	2014		1	0
P	YES	11.6066	F	0	0	0	0	3		1		0	0		0	0	16.9	5.51	7.6	32.3	99		11	0	0	0	0	0			2013		1	0
N	YES	37.3115	M	0	0	0	0	2	1	1	1	0	0	0	33963	0	4.5	3.82	9.1	28.7	140		2	0	0	0	0	0			2014	0	1	0
P	NO	65.0492	M	0	0	0	1	3		1	1	0	0	0	4721	0	7.1	1.99	4.6	16.3	181		11	0	0	0	0	0			2013	1	1	1
N	YES	49.3115	F	0	0	0	0	2	1	1	1	0	0	0	27592	0	11	5.04	10.3	34.2	114		2	0	0	0	0	0			2014	0	1	0
P	YES	13.1803	F	0	0	0	1	3		1	1	0	0	0	39993	1	8.2	2.37	5.7	22.8	203		11	0	0	0	0	0			2013	0	1	0
N	YES	49.3115	M	0	0	0	0	2	1	1	1	0	0	0	11842	0	4.4	2.97	6.8	22.7	97		2	0	0	0	0	0			2014	1	1	0
P	YES	32.2295	M	1	0	0	1	3		1	1	0	0	0	52066	0	8.6	2.28	4.9	18.7	67		11	0	0	0	0	0			2013	1	1	1
N	YES	13.6721	M	0	0	0	0	2	0	1		0	0		0	0	14.7	5.21	8.3	29.2	388		2	0	0	0	0	0			2014		1	0
P	YES	9.01639	M	0	0	0	1	3		1		0	0		0	0	4	2.8	7.7	24.7	89	Salmonella Enteritidis	11	1	1	0	0	1	1	0	2013		1	0
N	YES	13.377	M	0	0	0	1	2	0	1		0	0		0	0	12.3	5.64	10.9	37	614		2	0	0	0	0	0			2014		1	0
P	NO	142.492	F	0	0	0	1	3		1		0	0		0	0	2.7	3.14	7.4	25	91		11	0	0	0	0	0			2013		1	0
N	YES	13.377	F	0	1	1	0	2	0	1		0	0		0	0	11.8	4.89	9.3	31.3	425		2	0	0	0	0	0			2014		1	0
P	YES	15.1803	M	0	0	0	0	3		1	1	0	0	0	249	0	11.9	3.52	9.3	30	85		11	0	0	0	0	0			2013	0	1	0
N	YES	25.4098	M	0	1	1	0	2	0	1		0	0		0	0	22.9	4.51	9.3	28.6	175	Escherichia Coli	2	0	0	0	0	0	1	0	2014		1	0
P	NO	33.1475	F	0	0	0	1	3		1	1	0	0	0	19756	0	8	1.78	5.5	20	306		11	0	0	0	0	0			2013	0	1	0
N	YES	13.4098	M	0	0	0	0	2	1	1	1	0	0	0	14318	0	5.5	4.2	10.1	30.8	25		2	0	0	0	0	0			2014	0	1	0
P	NO	31.8361	F	1	0	0	1	3		1	1	0	0	0	671	0	7.7	3.81	7.9	26.8	225		11	0	0	0	0	0			2013	1	1	0
N	YES	53.541	F	0	0	0	0	2	1	1	1	0	0	0	924	0	14.6	3.74	10.2	31.3	192		2	0	0	0	0	0			2014	0	1	0
P	YES	22.7869	M	0	1	1	1	3		1		0	0		0	0	17.3	2.22	5.2	17	118	Salmonella Enteritidis	11	1	1	0	0	1	1	0	2013		1	0
N	YES	25.4426	M	0	0	0	0	2	1	1	1	0	0	0	30455	0	14.6	3.59	8.8	26	156		2	0	0	0	0	0			2014	0	1	0
P	NO	11.6393	M	1	1	1	1	3		1		0	0		0	0	9.5	3.08	4.7	16.7	146	Salmonella Typhimurium	11	1	1	0	1	0	1	0	2013		1	1
N	YES	44.8197	M	0	0	0	0	2	1	1	1	0	0	0	19316	0	10.2	3.47	8.5	27.8	610		2	0	0	0	0	0			2014	0	1	0
P	YES	60.7541	F	0	1	1	0	3		1		0	0		0	0	4.5	3.5	8.5	26.2	78	Salmonella Typhimurium	11	1	1	0	1	0	1	0	2013		1	0
N	YES	56.9836	F	0	0	0	0	2	1	1	1	0	0	0	130624	0	10.1	3.14	8.2	25.4	114		2	0	0	0	0	0			2014	0	1	0
P	NO	46.7869	M	0	0	0	1	3		1		0	0		0	0	9.6	3.45	8.7	28.6	358		11	0	0	0	0	0			2013		1	0
N	YES	41.1148	F	0	0	0	0	2	1	1	1	0	0	0	97913	0	8.4	3.73	9.3	28.3	184		2	0	0	0	0	0			2014	0	1	0
P	NO	12.5902	F	0	1	0	1	3		1		0	0		0	0	9.2	3.04	8.1	26.1	213		11	0	0	0	0	0			2013		1	0
N	YES	50.0656	M	0	0	0	0	2	1	1	1	0	0	0	5698	0	6.4	4.63	10.8	35	92		2	0	0	0	0	0			2014	0	1	0
P	NO	35.8689	F	1	0	0	1	3		1		0	0		0	0	15.8	4.76	11.2	34.9	409		11	0	0	0	0	0			2013		0	0
N	YES	42.4918	M	0	0	0	0	2	1	1	1	0	0	0	25214	0	7	4.4	10.9	35.5	105		2	0	0	0	0	0			2014	0	1	0
P	YES	74.1639	F	0	0	0	0	3		1	1	0	0	0	3244	0	5	4.04	10.5	31.7	136		11	0	0	0	0	0			2013	0	1	0
N	YES	61.4426	M	0	0	0	1	2	1	1	1	0	0	0	2182	0	6.6	3.28	7.8	26	295		2	0	0	0	0	0			2014	1	1	0
P	NO	19.2459	M	1	0	0	1	3		1	1	0	0	0	5814	0	15.3	2.81	6.7	23.1	485		11	0	0	0	0	0			2013	0	1	0
N	YES	52.3934	M	0	0	0	0	2	1	1	1	0	0	0	249113	0	7.4	3.65	9.4	29.5	198		2	0	0	0	0	0			2014	0	1	0
P	YES	39.9016	F	0	1	1	1	3		1		0	0		0	0	6.4	4.98	9.7	29.8	225		11	0	0	0	0	0			2013		1	0
N	YES	3.37705	M	0	1	0	0	2	0	1		0	0		0	0	5.2	4.18	11	32.8	583		2	0	0	0	0	0			2014		0	0
P	YES	46.8525	F	0	0	0	0	3		1		0	0		0	0	8.5	4.01	9.4	28.6	362		11	0	0	0	0	0			2013		1	0
N	YES	45.1803	M	0	0	0	0	2	1	1	1	0	0	0	105515	0	7.8	4.49	10.7	33.4	66		2	0	0	0	0	0			2014	0	1	0
P	NO	70.8525	F	1	1	1	1	3		1		0	0		0	0	10.4	0.95	2.1	6.6	386		12	0	0	0	0	0			2013		1	1
N	YES	109.443	F	0	0	0	0	2	1	1	1	0	0	0	33075	0	18.5	5.53	12.9	37.1	263		2	0	0	0	0	0			2014	0	0	0
P	YES	36.4918	M	1	0	0	1	3		1	1	0	0	0	3354	0	10.9	2.65	6.7	23.9	151		12	0	0	0	0	0			2013	1	1	0
N	YES	43.9016	F	0	0	0	0	2	1	1	1	0	0	0	36285	0	4.7	3.46	9.2	26.7	88		2	0	0	0	0	0			2014	0	1	0
P	NO	46.918	F	1	1	0	1	3		1		0	0		0	0	25.9	0.94	2.4	8.2	487		12	0	0	0	0	0			2013		1	1
N	YES	40.5574	F	0	0	0	0	2	1	1	1	0	0	0	6719	0	6.2	3.23	8.2	24.9	176		2	0	0	0	0	0			2014	0	1	0
P	YES	154.721	F	1	0	0	1	3		1		0	0		0	0	16.5	4.66	12.9	39.1	343		12	0	0	0	0	0			2013		0	0
N	YES	61.5738	F	0	0	0	0	2	1	1	1	0	0	0	44712	0	8.9	4	10.9	33.7	155		2	0	0	0	0	0			2014	0	1	0
P	NO	18.0328	M	1	0	0	1	3		1		0	0		0	0	16	1.76	3.7	13.2	723		12	0	0	0	0	0			2013		1	1
N	YES	61.5738	F	0	0	0	1	2	1	1	1	0	0	0	444	0	8.9	3.42	9.9	28.2	303		2	0	0	0	0	0			2014	0	1	0
P	NO	10	F	1	1	1	1	3		1		0	0		0	0	5	1.72	4.8	15.8	131		12	0	0	0	0	0			2013		1	1
N	YES	4.65574	F	0	0	0	0	2	0	1		0	0		0	0	7.2	5.27	12.8	39.6	596		2	0	0	0	0	0			2014		0	0
P	YES	31.8033	F	1	0	0	1	3		1	1	0	0	0	57594	0	9.6	1	2.9	11.4	103		12	0	0	0	0	0			2013	1	1	1
N	YES	37.6721	M	0	0	0	0	2	1	1	1	0	0	0	46	0	11.6	3.86	10.6	31	149	Salmonella Typhimurium	2	1	1	0	1	0	1	0	2014	0	1	0
P	NO	35.1148	M	1	1	1	1	3		1		0	0		0	0	8.6	1.22	3.3	10.7	100		12	0	0	0	0	0			2013		1	1
N	YES	55.7049	F	0	0	0	0	2	0	1		0	0		0	0	17.5	4.46	10.8	31.9	130		2	0	0	0	0	0			2014		1	0
P	YES	35.1475	F	1	0	0	1	3		1	1	0	0	0	814	0	14.4	3.57	8.1	26.3	266	Escherichia Coli and Streptococcus group B	12	0	0	0	0	0	1	0	2013	1	1	0
N	YES	18.4262	F	0	0	0	0	2	1	1	1	0	0	0	138438	0	13.3	3.85	10.1	32.8	295		2	0	0	0	0	0			2014	0	1	0
P	YES	47.1803	M	0	0	0	1	3		1	1	0	0	0	30645	0	5.5	1.94	5.4	16.1	175		12	0	0	0	0	0			2013	0	1	0
N	YES	61.7049	F	0	0	0	0	2	0	1		0	0		0	0	7.3	4.43	12.7	37.5	194		2	0	0	0	0	0			2014		0	0
P	NO	12.8197	F	1	1	1	1	3		1	1	0	0	0	3394	0	11.7	2.49	7	23.3	178		12	0	0	0	0	0			2013	1	1	0
N	YES	61.7049	F	0	0	0	0	2	1	1	1	0	0	0	211050	0	3.7	4.02	9.8	30.1	82		2	0	0	0	0	0			2014	0	1	0
P	YES	87.4098	M	0	0	0	0	3		1	1	0	0	0	19467	0	7.6	4.06	8	27	268		12	0	0	0	0	0			2013	0	1	0
N	YES	45.2131	M	0	0	0	0	2	1	1	1	0	0	0	20480	0	6.5	3.37	9	29.5	243		2	0	0	0	0	0			2014	0	1	0
P	YES	29.7377	M	0	0	0	1	3		1	1	0	0	0	14192	0	20.3	1.55	5.4	17.8	168		12	0	0	0	0	0			2013	0	1	0
N	YES	109.672	M	0	1	1	0	2	0	1		0	0		0	0	1.8	3.25	7.5	23.3	110	Bacillus SPP	2	0	0	0	0	0		1	2014		1	0
P	NO	155.082	F	0	0	0	1	3		1		0	0		0	0	2.1	1.3	3.5	12.9	119	Streptococcus Pneumoniae	12	0	0	0	0	0	1	0	2013		1	1
N	YES	37.8361	F	0	0	0	0	2	1	1	1	0	0	0	58732	0	8	3.63	7.2	28.7	193		2	0	0	0	0	0			2014	0	1	0
P	NO	71.3115	M	1	1	1	1	3		1		0	0		0	0	3.5	3.81	9.4	28.6	162	Salmonella Typhi	12	1	0	1	0	0	1	0	2013		1	0
N	YES	133.639	M	0	1	1	0	2	0	1		0	0		0	0	3.4	3.49	8.1	24	166	Salmonella Typhi	2	1	0	1	0	0	1	0	2014		1	0
P	NO	17.0164	F	1	1	1	1	3		1		0	0		0	0	17	4.47	9.7	32.3	400	Bacillus SPP	12	0	0	0	0	0		1	2013		1	0
N	YES	59.7705	M	0	0	0	0	2	1	1	1	0	0	0	20494	0	5.8	4.38	10.5	32.1	70		3	0	0	0	0	0			2014	0	1	0
P	YES	47.4098	F	1	1	1	1	3		1		0	0		0	0	25.8	3.77	9.1	28.7	82	Salmonella Typhimurium	12	1	1	0	1	0	1	0	2013		1	0
N	YES	23.4098	F	0	0	0	0	2	1	1	1	0	0	0	64794	0	7.3	3.86	9.2	30	97		3	0	0	0	0	0			2014	0	1	0
P	YES	24.7541	M	0	0	0	0	3		1	1	0	0	0	107220	0	11.5	3.68	7.1	22.9	304		12	0	0	0	0	0			2013	0	1	0
N	YES	11.2787	F	0	0	0	0	2	1	1	1	0	0	0	33340	0	9.6	3.74	7.5	24.7	344		3	0	0	0	0	0			2014	0	1	0
P	NO	59.4098	M	0	1	0	1	3		1		0	0		0	0	9.6	2.23	5.4	17.7	228		12	0	0	0	0	0			2013		1	0
N	YES	45.7049	F	0	0	0	0	2	1	1	1	0	0	0	179708	0	10.7	4.41	11.9	35.6	48		3	0	0	0	0	0			2014	0	0	0
P	YES	40.2951	M	0	0	0	1	3		1	1	0	0	0	110160	0	10.7	3.24	8	23.3	128		12	0	0	0	0	0			2013	1	1	0
N	YES	7.34426	M	0	0	0	0	2	1	1	1	0	0	0	593	0	10.6	3.27	6.8	22.2	75		3	0	0	0	0	0			2014	0	1	0
P	YES	123.049	M	0	0	0	0	3		1		0	0		0	0	2	3.28	7.9	24.4	212	Bacillus SPP	12	0	0	0	0	0		1	2013		1	0
N	YES	73.8361	M	0	0	0	1	2	1	1	1	0	0	0	86783	0	6.4	3.99	10.1	30.9	224		3	0	0	0	0	0			2014	1	1	0
P	YES	35.5082	M	0	0	0	0	3		1	1	0	0	0	2462	0	6.1	4.08	9.1	29.9	172		12	0	0	0	0	0			2013	0	1	0
N	YES	124.787	M	0	0	0	0	2	1	1		0	0		0	0	6.7	4.68	9.7	28.5	180		3	0	0	0	0	0			2014		1	0
P	YES	83.4098	M	1	0	0	1	3		1	1	0	0	0	26443	0	20.5	1.16	2.5	7.8	131		12	0	0	0	0	0			2013	1	1	1
N	YES	109.803	F	0	0	0	0	2	1	1	1	0	0	0	124	0	5.9	4.72	11	34	181		3	0	0	0	0	0			2014	0	0	0
P	YES	25.3115	M	1	1	1	1	3		1	1	0	0	0	34312	0	22	4.38	9.5	29.9	184		12	0	0	0	0	0			2013	1	1	0
N	YES	40.0656	F	0	0	0	0	2	0	1		0	0		0	0	15.2	4.3	12.3	36.7	308		3	0	0	0	0	0			2014		0	0
P	YES	23.6721	F	0	0	1	0	3		1		0	0		0	0	10.4	4.88	10.5	34.5	582		12	0	0	0	0	0			2013		1	0
N	YES	24.4918	M	0	0	0	0	2	1	1	1	0	0	0	18255	0	24.5	3.29	8.8	26.7	411		3	0	0	0	0	0			2014	0	1	0
P	YES	13.9672	M	0	0	0	1	3		1	1	0	0	0	18452	0	13.4	1.18	3.7	12.6	95		12	0	0	0	0	0			2013	1	1	1
N	YES	10.2623	M	0	0	0	1	2	0	1		0	0		0	0	21.8	5.06	8.6	31.4	729		3	0	0	0	0	0			2014		1	0
P	YES	5.7377	M	0	0	0	0	3		1		0	0		0	0	19.6	4.43	9.9	33.3	451		12	0	0	0	0	0			2013		1	0
N	YES	97.9344	F	0	0	0	0	2	1	1	1	0	1	0	356	0	7.8	4.51	12	36.6	110		3	0	0	0	0	0			2014	0	0	0
P	YES	7.83607	F	1	0	1	1	3		1		0	0		0	0	26.8	3.31	7.4	25.3	654	Hemophilus Influenzae	12	0	0	0	0	0	1	0	2013		1	0
N	YES	38.0656	M	0	0	0	0	2	0	1		0	0		0	0	9.3	4.85	11.6	35.9	387		3	0	0	0	0	0			2014		0	0
P	YES	35.7377	F	0	0	0	1	3		1	1	0	0	0	101430	0	10.6	4.14	10.3	32.5	194		12	0	0	0	0	0			2013	0	1	0
N	YES	9.31148	F	0	1	0	0	2	0	1		0	0		0	0	5.6	4.67	8.2	28.3	294		3	0	0	0	0	0			2014		1	0
P	NO	167.475	F	0	1	1	1	3		1		0	0		0	0	21.8	4.61	12.3	36.2	302		12	0	0	0	0	0			2013		0	0
N	YES	56.1311	M	0	0	0	0	2	1	1	1	0	0	0	23695	0	5.8	3.72	9.1	27.5	89		3	0	0	0	0	0			2014	0	1	0
P	YES	18.6557	F	0	0	0	0	3		1		0	0		0	0	11.1	5.09	10.5	32.5	328		12	0	0	0	0	0			2013		1	0
N	YES	56.7541	M	0	0	0	0	2	1	1	1	0	0	0	55005	0	8.3	3.86	10.8	32.4	65		3	0	0	0	0	0			2014	0	1	0
P	NO	37.377	F	1	1	0	1	3		1		0	0		0	0	16.8	4.37	9.6	28.7	104	Salmonella Typhimurium	12	1	1	0	1	0	1	0	2013		1	0
N	YES	4.72131	M	0	0	0	0	2	1	1	1	0	0	0	1015	0	15.6	2.95	7	22.5	177		3	0	0	0	0	0			2014	1	1	0
P	YES	14.7541	F	1	1	0	0	3		1	1	0	0	0	74482	0	8.3	2.63	5.8	17.6	56		1	0	0	0	0	0			2014	1	1	0
N	YES	16.6557	M	0	0	0	1	2	1	1	1	0	0	0	4162	0	14.7	4.67	9.8	34.5	450		3	0	0	0	0	0			2014	0	1	0
P	NO	30.5902	F	1	1	0	1	3		1	1	0	0	0	28276	0	12.6	0.62	1.9	5.5	361		1	0	0	0	0	0			2014	1	1	1
N	YES	86.1311	F	0	0	0	1	2	1	1	1	0	0	0	19068	0	11.8	4.33	11	34	269		3	0	0	0	0	0			2014	1	0	0
P	YES	48	M	0	0	0	0	3		1	1	0	0	0	88736	0	10.1	4.84	12.4	38.6	287		1	0	0	0	0	0			2014	0	0	0
N	YES	64.7213	M	0	0	0	0	2	0	1		0	0		0	0	4.5	4.16	10.9	32.7	173		3	0	0	0	0	0			2014		1	0
P	YES	14.4262	F	1	1	1	1	3		1		0	0		0	0	6	1.98	4.1	13.1	339	Salmonella Typhimurium	1	1	1	0	1	0	1	0	2014		1	1
N	YES	34.6557	M	0	0	0	0	2	1	1	1	0	1	0	3059	0	9.9	4.96	12	36.1	325		3	0	0	0	0	0			2014	0	0	0
P	NO	16.0328	F	1	0	0	1	3		1	1	0	0	0	10353	0	42.3	0.95	2.6	11	673		1	0	0	0	0	0			2014	1	1	1
N	YES	57.9672	F	0	0	0	0	2	0	1		0	0		0	0	14.5	4.65	13	38.3	405		3	0	0	0	0	0			2014		0	0
P	NO	6.81967	F	1	1	1	1	3		1					0		8	4.81	11.8	36	417		1	0	0	0	0	0			2014		0	0
N	YES	14.459	M	0	0	0	1	2	0	1		0	0		0	0	10.4	5.06	10.4	34.4	446		3	0	0	0	0	0			2014		1	0
P	NO	67.2131	M	1	1	1	1	3		1	1	0	0	0	1078	0	8.8	4.77	11.5	36.4	142		1	0	0	0	0	0			2014	1	0	0
N	YES	18.918	F	0	0	0	0	2	0	1		0	0		0	0	15.3	5.17	10.6	33.4	227		3	0	0	0	0	0			2014		1	0
P	YES	28.0984	M	1	0	0	1	3		1		0	0		0	0	16	1.17	3.5	11.8	173		1	0	0	0	0	0			2014		1	1
N	YES	26.459	F	0	0	0	1	2	1	1	1	0	0	0	144923	0	31	5.13	10.4	35.9	369		3	0	0	0	0	0			2014	0	1	0
P	YES	14.9836	M	1	0	0	1	3		0							17.6	4.51	7.8	25.9	552		1	0	0	0	0	0			2014		1	0
N	YES	63.4098	F	0	0	0	0	2	1	1	1	0	0	0	299273	0	5.9	2.83	7.2	24.5	166		3	0	0	0	0	0			2014	0	1	0
P	YES	12.3279	F	0	1	1	1	3		1		0	0		0	0	8.5	5.46	12	37.1	569		1	0	0	0	0	0			2014		0	0
N	YES	64.5902	M	0	0	0	0	2	1	1	1	0	0	0	0	0	15.8	4.02	10.5	32.7	224		3	0	0	0	0	0			2014	0	1	0
P	NO	48.2951	F	1	1	1	1	3		1		0	0		0	0	6.1	2.99	6.9	22.4	240		1	0	0	0	0	0			2014		1	0
N	YES	12.8525	M	0	0	0	0	2	1	1		0	0		0	0	9.9	4.59	9.1	32.6	479		3	0	0	0	0	0			2014		1	0
P	NO	13.3443	M	0	1	1	1	3		1		0	0		0	0	16.5	4.75	11.3	35.5	475		1	0	0	0	0	0			2014		0	0
N	YES	43.1803	F	0	0	0	0	2	1	1		0	0		0	0	4.2	4.29	11.1	33	276		3	0	0	0	0	0			2014		0	0
P	NO	5.90164	M	1	0	0	1	3		1	1	0	0	0	21791	0	10.3	4.75	11.2	35.3	494		1	0	0	0	0	0			2014	0	0	0
N	YES	14.6557	M	0	0	0	0	2	1	1	1	0	0	0	13544	0	9.6	4.32	9.3	31.1	225		3	0	0	0	0	0			2014	0	1	0
P	YES	10.4262	M	1	0	0	1	3		1	1	0	0	0	23153	0	29.4	0.99	2.1	7.3	363		1	0	0	0	0	0			2014	1	1	1
N	YES	62.459	M	0	0	0	0	2	0	1		0	0		0	0	3.9	5.05	10.5	33.4	164		3	0	0	0	0	0			2014		1	0
P	NO	7.5082	M	1	1	0	1	3		1		0	0		0	0	34.8	2.29	5.1	17.3	524	Escherichia Coli	1	0	0	0	0	0	1	0	2014		1	0
N	YES	14.5902	M	0	0	0	0	2	0	1		0	0		0	0	9.3	3.13	8.7	27.8	215		3	0	0	0	0	0			2014		1	0
P	NO	10.459	F	1	1	1	1	3		1		0	0		0	0	11.5	4.48	9.2	30.3	690		1	0	0	0	0	0			2014		1	0
N	YES	11.1803	M	0	1	1	1	2	0	1		0	0		0	0	8.5	4.25	9.2	29.7	333		3	0	0	0	0	0			2014		1	0
P	NO	144.328	F	0	0	0	1	3		1		0	0		0	0	19.7	4.16	7.8	25.3	581		1	0	0	0	0	0			2014		1	0
N	YES	86.5574	F	0	0	0	0	2	0	1		0	0		0	0	3.1	4.56	11.4	34.4	134		3	0	0	0	0	0			2014		0	0
P	YES	122.984	M	1	1	1	1	3		1		0	0		0	0	10	5.39	13.6	40.2	427		1	0	0	0	0	0			2014		0	0
N	YES	38.6885	F	0	0	0	0	2	1	1	1	0	0	0	547	0	6.9	5.45	13.7	41.8	257		3	0	0	0	0	0			2014	0	0	0
P	YES	5.44262	F	0	0	0	1	3		1	1	0	0	0	34015	0	13.9	2.87	6.8	22.8	427		1	0	0	0	0	0			2014	1	1	0
N	YES	6.59016	F	0	0	0	0	2	0	1		0	0		0	0	16.9	4.26	9.6	31.1	28		3	0	0	0	0	0			2014		1	0
P	NO	10.459	M	0	0	0	1	2	0	1		0	0		0	0	9.7	5.55	9.9	34.5	596		1	0	0	0	0	0			2014		1	0
N	YES	16.7869	M	0	0	0	0	2	0	1		0	0		0	0	14.8	4.44	9.9	30.7	88		3	0	0	0	0	0			2014		1	0
P	NO	96.459	F	1	1	1	1	3		1		0	0		0	0	15.1	3.59	9.3	30.1	578		1	0	0	0	0	0			2014		1	0
N	YES	74.6557	M	0	0	0	0	2	1	1	1	0	0	0	49443	0	6.8	4.36	10.4	31.9	159		3	0	0	0	0	0			2014	0	1	0
P	NO	84.5902	M	1	0	0	1	3		1		0	0		0	0	7.4	3.39	6.7	22	68	Salmonella Enteritidis	1	1	1	0	0	1	1	0	2014		1	0
N	YES	14.8197	F	0	0	0	0	2	0	1		0	0		0	0	13.2	4.87	9.1	30.6	643		3	0	0	0	0	0			2014		1	0
P	YES	9.5082	M	1	1	1	1	3		1		0	0		0	0	4.8	4.99	11.9	37.4	683		1	0	0	0	0	0			2014		0	0
N	YES	110.59	F	0	0	0	0	2	0	1		0	0		0	0	12.9	4.76	11.8	36	118		3	0	0	0	0	0			2014		0	0
P	YES	96.5902	M	0	0	1	1	3		1		0	0		0	0	14.3	3.26	8	26.2	439		1	0	0	0	0	0			2014		1	0
N	YES	41.8033	F	0	0	0	0	2	1	1	1	0	0	0	99360	0	8.3	4.32	10	31.5	87		3	0	0	0	0	0			2014	0	1	0
P	YES	15.541	M	1	0	0	1	3		1	1	0	0	0	59817	0	13.3	3.18	6.9	23.8	87		1	0	0	0	0	0			2014	0	1	0
N	YES	14.8197	F	0	0	0	0	2	0	1		0	0		0	0	13.2	4.87	9.1	30.6	643		3	0	0	0	0	0			2014		1	0
P	YES	16.2295	F	1	0	0	1	3		1	1	0	0	0	34181	0	16.8	3.87	9.8	32.9	330		1	0	0	0	0	0			2014	0	1	0
N	YES	6.52459	M	0	0	0	0	2	0	1		0	0		0	0	40.2	4.35	10.2	31.5	565		3	0	0	0	0	0			2014		1	0
P	YES	20.6557	F	0	0	0	0	3		1		0	0		0	0	15.3	4.85	9.6	32.9	97		1	0	0	0	0	0			2014		1	0
N	YES	35.7377	M	0	1	1	1	2	0	1		0	0		0	0	24.8	4.84	10	32.1	195		3	0	0	0	0	0			2014		1	0
P	YES	20	F	0	1	1	0	3		1		0	0		0	0	9.5	4.31	9.5	30.3	379		1	0	0	0	0	0			2014		1	0
N	YES	170.59	M	0	0	0	0	2	0	1		0	0		0	0	8	4.19	11.4	34.4	97	Staphylococcus Aureus Methicillin Resistant	3	0	0	0	0	0	1	0	2014		0	0
P	YES	23.7049	F	1	0	0	1	3		1	1	0	0	0	251	0	8.7	1.8	6.2	19.5	317		1	0	0	0	0	0			2014	0	1	0
N	YES	41.7377	F	0	0	0	0	2	1	1	1	0	0	0	15229	0	5.9	4.86	10.4	32.2	148		4	0	0	0	0	0			2014	0	1	0
P	YES	21.4426	F	1	1	1	1	3		1		0	0		0	0	11.2	4.67	9.8	30.4	541		1	0	0	0	0	0			2014		1	0
N	YES	38.918	F	0	0	0	0	2	0	1		0	0		0	0	7.7	4.41	11.3	33.4	436		4	0	0	0	0	0			2014		0	0
P	NO	12.8525	M	0	1	1	1	3		1		0	0		0	0	14.6	3.86	8.7	28.6	627		1	0	0	0	0	0			2014		1	0
N	YES	6.7541	M	0	0	0	0	2	0	1		0	0		0	0	6.4	2.36	9.8	29.7	287		4	0	0	0	0	0			2014		1	0
P	YES	7.70492	F	0	0	0	1	3		1		0	0		0	0	19.2	3.8	9.7	30	866		1	0	0	0	0	0			2014		1	0
N	YES	4.85246	M	0	0	0	0	2	0	1		0	0		0	0	13.5	4.02	9	28.2	291		4	0	0	0	0	0			2014		1	0
P	NO	9.83607	M	1	1	1	1	3		1		0	0		0	0	6.1	5.41	12.2	37.4	489		1	0	0	0	0	0			2014		0	0
N	YES	48.7213	F	0	0	0	0	2	0	1		0	0		0	0	9	4.95	12.2	35.1	266		4	0	0	0	0	0			2014		0	0
P	YES	8.98361	F	1	0	1	1	3		1		0	0		0	0	10.5	4.55	11.2	33.4	593		1	0	0	0	0	0			2014		0	0
N	YES	15.0164	F	0	0	0	0	2	0	1		0	0		0	0	24.2	4.63	9.7	29.1	115		4	0	0	0	0	0			2014		1	0
P	NO	16.0328	F	1	1	1	1	3		1		0	0		0	0	39.9	4.41	7.3	24.4	715		1	0	0	0	0	0			2014		1	0
N	YES	4.81967	M	0	0	0	0	2	0	1		0	0		0	0	14.7	4.14	10.6	32	305		4	0	0	0	0	0			2014		1	0
P	NO	96.8197	F	1	0	1	1	3		1		0	0		0	0	9.4	4.34	10.8	34	375		2	0	0	0	0	0			2014		1	0
N	YES	27.1148	M	0	0	0	0	2	0	1		0	0		0	0	7.5	4.38	10.3	32.4	272		4	0	0	0	0	0			2014		1	0
P	YES	60.9508	F	1	0	1	1	3		1		0	0		0	0	7.1	3.21	8.7	28.8	230		2	0	0	0	0	0			2014		1	0
N	YES	6.16393	F	0	0	0	0	2	0	1		0	0		0	0	7.3	5.52	11	36	164		4	0	0	0	0	0			2014		0	0
P	NO	18.7213	M	1	1	0	1	3		1		0	0		0	0	21.9	3.28	8.8	27.4	492	Salmonella Enteritidis	2	1	1	0	0	1	1	0	2014		1	0
N	YES	27.1475	M	0	1	1	1	2	1	1		0	0		0	0	23.4	4.74	9.3	30.4	471		4	0	0	0	0	0			2014		1	0
P	NO	8.91803	M	1	1	1	1	3		1		0	0		0	0	8.1	4.09	8.7	28.1	583		2	0	0	0	0	0			2014		1	0
N	YES	87.0164	F	0	0	0	0	2	0	1		0	0		0	0	7.1	3.38	9.1	27.9	183		4	0	0	0	0	0			2014		1	0
P	YES	32.7213	F	0	0	0	0	3		1	1	0	0	0	219420	0	17	4.14	8.9	28.5	118		2	0	0	0	0	0			2014	0	1	0
N	YES	15.1475	M	0	0	0	0	2	1	1	1	0	0		700	0	19.8	3.56	7.2	23	246	Streptococcus Pneumoniae	4	0	0	0	0	0	1	0	2014	0	1	0
P	NO	51.7377	M	0	0	0	1	3		1		0	0		0	0	5.7	4.98	8.3	30.3	204		2	0	0	0	0	0			2014		1	0
N	YES	13.4754	M	0	0	0	1	2	0	1		0	0		0	0	10	5.3	10.6	33.7	210		4	0	0	0	0	0			2014		1	0
P	NO	29.0164	F	1	0	1	1	3		1	1	0	0	0	1657	0	12.2	3.35	9.5	30.6	424		2	0	0	0	0	0			2014	1	1	0
N	YES	39.1803	F	0	0	0	0	2	1	1		0	0		0	0	10.8	3.84	9.1	26.7	87		4	0	0	0	0	0			2014		1	0
P	NO	168.82	F	0	1	1	1	3		1		0	0		0	0	15.5	4.43	11.4	36.1	653		2	0	0	0	0	0			2014		0	0
N	YES	7.40984	F	0	1	1	0	2	0	1		0	0		0	0	36.6	3.31	7.4	24.7	239		4	0	0	0	0	0			2014		1	0
P	NO	13.8361	F	1	1	0	1	3		1		0	0		0	0	12.8	5.25	11.7	35.9	428		2	0	0	0	0	0			2014		0	0
N	YES	17.5082	M	0	0	0	0	2	0	1		0	0		0	0	38.5	4.52	7.5	27.2	425		4	0	0	0	0	0			2014		1	0
P	YES	2.2623	M	1	1	0	1	3		1		0	0		0	0	24.7	1.79	5	15.5	742		2	0	0	0	0	0			2014		1	0
N	YES	17.5082	F	0	0	0	0	2	1	1	1	0	0		58037	0	9.3	2.8	6.7	20	124		4	0	0	0	0	0			2014	0	1	0
P	NO	97.2459	M	0	0	0	1	3		1		0	0		0	0	16.9	3.22	9	27.5	207	Streptococcus Pneumoniae	2	0	0	0	0	0	1	0	2014		1	0
N	YES	15.7377	M	0	0	0	0	2	0	1		0	0		0	0	10.2	4.97	9.2	30.1	264		4	0	0	0	0	0			2014		1	0
P	YES	9.44262	M	1	0	0	1	3		1		0	0		0	0	12.9	4.81	10.7	34.4	427		2	0	0	0	0	0			2014		1	0
N	YES	60.3607	F	0	0	0	0	2	0	1		0	0		0	0	15	4.95	13.1	38.3	218	Neisseria Meningitidis W135	4	0	0	0	0	0	1	0	2014		0	0
P	NO	133.148	F	0	1	1	1	3		1		0	0		0	0	39.9	2.51	6	17.8	316		2	0	0	0	0	0			2014		1	0
N	YES	11.4754	F	0	1	0	1	2	1	1		0	0		0	0	14.7	2.63	9.4	28.6	443		4	0	0	0	0	0			2014		1	0
P	YES	5.18033	F	1	1	1	1	3		1	1	0	0	0	5635	0	2.2	4.29	9.2	30.2	92		2	0	0	0	0	0			2014	0	1	0
N	YES	51.1803	F	0	0	0	0	2	1	1	1	0	0		5208	0	13.1	5.23	12.3	37.5	153		4	0	0	0	0	0			2014	0	0	0
P	YES	61.3115	M	0	0	0	1	3		1	1	0	0	0	17241	0	5.9	4.28	9.8	31.2	137		2	0	0	0	0	0			2014	0	1	0
N	YES	11.2787	F	0	0	0	0	2	1	1	1	0	0		90492	0	9.9	4.41	10.8	32.8	244		4	0	0	0	0	0			2014	0	1	0
P	NO	27.3443	M	1	1	1	1	3		1		0	0		0	0	11.6	4.11	10.1	31.1	257		2	0	0	0	0	0			2014		1	0
N	YES	7.18033	M	0	0	0	0	2	0	1		0	0		0	0	10.2	4.39	8.5	28	517		4	0	0	0	0	0			2014		1	0
P	YES	4.39344	M	0	0	0	0	3		1		0	0		0	0	14.2	4.51	10.3	32.6	61		2	0	0	0	0	0			2014		1	0
N	YES	7.57377	F	0	0	0	0	2	0	1		0	0		0	0	8.3	4.78	10.6	33.4	393		4	0	0	0	0	0			2014		1	0
P	YES	3.63934	F	0	1	1	1	3		1		0	0		0	0	12.2	5	12.1	38.8	525		2	0	0	0	0	0			2014		0	0
N	YES	51.1475	F	0	1	1	0	2	0	1		0	0		0	0	12.5	4.26	11.4	33	346		4	0	0	0	0	0			2014		0	0
P	YES	7.31148	M	1	1	1	1	3		1		0	0		0	0	10.8	4.54	9.4	29.9	444		2	0	0	0	0	0			2014		1	0
N	YES	8.72131	M	0	0	0	0	2	0	1		0	0		0	0	8.2	4.17	10.7	32.8	239		4	0	0	0	0	0			2014		1	0
P	NO	36.2295	F	1	1	1	1	3		1		0	0		0	0	11.5	5.14	10	33.5	364		2	0	0	0	0	0			2014		1	0
N	YES	47.4098	F	0	0	0	0	2	1	1	1	0	0		8721	0	6.8	3.99	9.3	28.6	97		4	0	0	0	0	0			2014	0	1	0
P	NO	10.8852	M	1	1	1	1	3		1		0	0		0	0	26.8	5.37	7.9	28.4	1070		2	0	0	0	0	0			2014		1	0
N	YES	14.7213	F	0	0	0	0	2	0	1		0	0		0	0	5.1	2.88	9.8	29.6	289		4	0	0	0	0	0			2014		1	0
P	YES	13.6393	F	0	0	0	0	3		1		0	0		0	0	14.1	4.76	7.3	26.9	144		2	0	0	0	0	0			2014		1	0
N	YES	51.4754	F	0	0	0	0	2	0	1		0	0		0	0	14.2	5.45	12.3	37.3	266		4	0	0	0	0	0			2014		0	0
P	YES	119.738	F	0	1	1	0	3		1		0	0		0	0	4.8	3.87	10.2	30.1	198		2	0	0	0	0	0			2014		1	0
N	YES	27.6393	M	0	0	0	0	2	1	1	1	0	0		1228	0	16.8	5.18	11.2	35.7	335		4	0	0	0	0	0			2014	0	0	0
P	YES	76.9836	F	0	0	1	0	3		1		0	0		0	0	14.8	4.1	10.7	32.2	272		2	0	0	0	0	0			2014		1	0
N	YES	28.7541	M	0	0	0	0	2	0	1		0	0		0	0	25.4	2.62	6.7	21.6	178	Salmonella Typhimurium	4	1	1	0	1	0	1	0	2014		1	0
P	YES	9.2459	F	1	0	1	1	3		1		0	0		0	0	17.9	4.26	10.4	33.7	729		2	0	0	0	0	0			2014		1	0
N	YES	50.7541	M	0	0	0	0	2	0	1	1	0	1		3843	0	5.5	3.19	8.2	25.3	99		4	0	0	0	0	0			2014	0	1	0
P	NO	22.7541	M	0	1	0	1	3		1		0	0		0	0	8.4	4.98	11.7	37.8	693		2	0	0	0	0	0			2014		0	0
N	YES	10.0984	M	0	0	0	0	2	0	1		0	0		0	0	16.3	3.8	9.1	24.5	216		4	0	0	0	0	0			2014		1	0
P	NO	21.2787	M	0	0	0	1	3		1		0	0		0	0	9.4	5.93	12.7	40.4	444		2	0	0	0	0	0			2014		0	0
N	YES	33.2131	M	0	0	0	1	2	1	1	1	0	0	0	777	0	10	3.87	10.9	35	329	Streptococcus Pneumoniae	4	0	0	0	0	0	1	0	2014	1	1	0
P	NO	24.2951	M	1	0	0	1	3		1		0	0		0	0	7.4	4.6	10.9	35.9	627		2	0	0	0	0	0			2014		1	0
N	YES	88.9836	F	0	0	0	0	2	0	1		0	0		0	0	8.6	4.35	9.6	29.8	417		4	0	0	0	0	0			2014		1	0
P	NO	145.508	M	1	0	0	1	3		1		0	0		0	0	7.7	4.55	11.7	35.6	958		2	0	0	0	0	0			2014		0	0
N	YES	20.2295	F	0	0	0	0	2	0	1		0	0		0	0	20.4	4.09	8	27.2	106		4	0	0	0	0	0			2014		1	0
P	YES	174.066	M	0	0	0	0	3		1		0	0		0	0	10.6	4.38	12.5	35.4	180		2	0	0	0	0	0			2014		0	0
N	YES	12.7869	M	0	0	0	0	2	1	1		0	0		0	0	7.3	4.35	7.8	26.8	220		4	0	0	0	0	0			2014		1	0
P	YES	29.0164	M	0	0	0	0	3		1		0	0		0	0	8	4.54	11.6	36.2	344		2	0	0	0	0	0			2014		0	0
N	YES	7.96721	F	0	0	0	0	1		1		0	0		0	0	13.7	3.09	7.6	25	434		4	0	0	0	0	0			2014		1	0
P	NO	19.2131	M	1	0	0	1	3		1		0	0		0	0	14.3	5.04	8.9	32	787		2	0	0	0	0	0			2014		1	0
N	YES	28.8197	M	0	0	0	1	2	1	1	1	0	0	0	530	0	22.5	3.94	8.2	27.4	111	Streptococcus Pneumoniae	5	0	0	0	0	0	1	0	2014	0	1	0
P	NO	8.72131	M	1	0	0	1	3		1		0	0		0	0	12.2	4.15	9.7	31.1	446		2	0	0	0	0	0			2014		1	0
N	YES	9.5082	M	0	0	0	0	2	1	1		0	0		0	0	17	4.85	8.9	30.9	319		5	0	0	0	0	0			2014		1	0
P	YES	35.541	F	0	0	0	0	3		1		0	0		0	0	8.7	4.43	10.9	32.3	326		2	0	0	0	0	0			2014		1	0
N	YES	27.9672	M	0	0	0	0	2	1	1	1	0	0	0	179	0	10.4	4.03	9.5	30.6	153		5	0	0	0	0	0			2014	0	1	0
P	YES	26	F	0	0	0	0	3		1	1	0	0	0	2167	0	6.1	3.68	7.3	26.8	179		3	0	0	0	0	0			2014	0	1	0
N	YES	6	M	0	0	0	0	2	0	1		0	0		0	0	12.2	4.88	9.6	31.6	370		5	0	0	0	0	0			2014		1	0
P	NO	30.3934	F	0	0	0	1	3		1		0	0		0	0	18.3	2.75	6.9	21.5	347		3	0	0	0	0	0			2014		1	0
N	YES	48.7869	F	0	0	0	0	2	1	1		0	0		0	0	10.7	4.99	11.6	35.6	186		5	0	0	0	0	0			2014		0	0
P	NO	23.6393	F	1	1	0	1	3		1		0	0		0	0	11.5	1.01	2.7	8.4	152		3	0	0	0	0	0			2014		1	1
N	YES	28	F	0	0	0	1	2	0	1		0	0		0	0	2.9	3.31	6.2	20.8	82		5	0	0	0	0	0			2014		1	0
P	NO	33.3443	M	1	1	1	1	3		1		0	0		0	0	5.7	2.68	6.2	19.2	55		3	0	0	0	0	0			2014		1	0
N	YES	104.885	M	0	0	0	0	2	1	1		0	0		0	0	16.1	4.62	12.3	36.2	172		5	0	0	0	0	0			2014		0	0
P	YES	50.0328	M	1	1	0	1	3		1	1	0	0	0	40897	0	17.5	1.14	3	9.3	164		3	0	0	0	0	0			2014	1	1	1
N	YES	15.2459	F	0	0	0	0	2	1	1	1	0	0	0	96362	0	11.7	2.77	5.8	19	97		5	0	0	0	0	0			2014	0	1	0
P	YES	38.1967	M	0	0	0	0	3		1	1	0	0	0	229298	0	10.2	3.87	9.7	30.1	147		3	0	0	0	0	0			2014	0	1	0
N	YES	39.3443	F	0	0	0	0	2	1	1	1	0	0	0	33592	0	9.1	3.85	8.7	32	302		5	0	0	0	0	0			2014	0	1	0
P	YES	30	M	0	1	1	1	3		1		0	0		0	0	7.8	4.47	10.8	32.4	435		3	0	0	0	0	0			2014		1	0
N	YES	9.01639	F	0	0	0	1	2	1	1		0	0		0	0	18.6	3.78	6.4	23.3	143		5	0	0	0	0	0			2014		1	0
P	YES	10.459	M	0	0	0	0	3		1		0	0		0	0	11.7	4.63	9.4	31.1	237		3	0	0	0	0	0			2014		1	0
N	YES	64.1967	M	0	0	0	0	2	1	1	1	0	0	0	1535	0	17.6	4.45	10.5	33.2	264		5	0	0	0	0	0			2014	0	1	0
P	YES	16.5574	M	0	0	0	0	3		1		0	0		0	0	15.6	4.65	10.7	35.4	410		3	0	0	0	0	0			2014		1	0
N	YES	13.4426	F	0	0	0	0	2	1	1		0	0		0	0	17.3	4.6	8.4	32.1	446		5	0	0	0	0	0			2014		1	0
P	YES	98.0984	F	0	0	0	0	3		1	1	0	0	0	84175	0	4.6	2.59	7.3	22.5	64		3	0	0	0	0	0			2014	0	1	0
N	YES	30.0984	M	0	0	0	0	2	1	1	1	0	1	0	2173	0	20.9	3.7	8.9	27.5	226		5	0	0	0	0	0			2014	0	1	0
P	YES	5.18033	M	0	1	1	1	3		1		0	0		0	0	9.5	4.42	10	31.3	417		3	0	0	0	0	0			2014		1	0
N	YES	82.5574	M	0	0	0	0	2	0	1	1	0	1	0	3908	0	6.5	3.46	7.5	24.8	183		5	0	0	0	0	0			2014	0	1	0
P	YES	50.7869	M	1	0	0	1	3		1		0	0		0	0	7.7	3.81	10.4	31.3	320		3	0	0	0	0	0			2014		1	0
N	YES	12.6885	M	0	1	1	1	2	0	1		0	0		0	0	8.9	5.08	10.5	33.5	282		5	0	0	0	0	0			2014		1	0
P	NO	2.45902	M	1	0	1	1	3		1		0	0		0	0	16.9	3.39	7.7	25.2	506		3	0	0	0	0	0			2014		1	0
N	YES	2.59016	M	0	0	0	0	2	0	1		0	0		0	0	4.2	4.16	11.1	34.4	523	Haemophilus Influenzae	5	0	0	0	0	0	1	0	2014		0	0
P	YES	17.2131	F	1	0	0	1	3		1		0	0		0	0	9.4	1.43	4.1	13.6	220		3	0	0	0	0	0			2014		1	1
N	YES	6.65574	F	0	0	0	0	2	1	1	1	0	0	0	545	0	8.5	3.91	9.6	30.5	534		5	0	0	0	0	0			2014	0	1	0
P	YES	5.80328	M	1	1	1	1	3		1		0	0		0	0	13.5	4.47	10.3	34.4	862		3	0	0	0	0	0			2014		1	0
N	YES	46.5902	M	0	0	0	0	2	0	1	1	0	0	0	3986	0	8.5	3.91	9.6	28.1	137		5	0	0	0	0	0			2014	0	1	0
P	YES	17.2459	F	0	0	0	1	3		1		0	0		0	0	14.7	4.34	9.9	30.3	436		3	0	0	0	0	0			2014		1	0
N	YES	27.2459	F	0	0	0	0	2	0	1		0	0		0	0	15.6	5.31	11.4	35.8	198		6	0	0	0	0	0			2014		0	0
P	YES	7.63934	F	1	1	0	1	3		1		0	0		0	0	9.2	4.89	11.6	36.3	329		3	0	0	0	0	0			2014		0	0
N	YES	32.3934	M	0	0	0	0	2	1	1	1	0	0	0	21693	0	6.8	4.86	9.9	32.5	77		7	0	0	0	0	0			2014	0	1	0
P	YES	6.55738	F	1	1	0	1	3		1		0	0		0	0	51	1.18	2.6	9.3	407		3	0	0	0	0	0			2014		1	1
N	YES	42.0656	M	0	0	0	0	2	1	1	1	0	0	0	30248	0	5.6	3.84	9.9	30.8	84		7	0	0	0	0	0			2014	0	1	0
P	NO	58.1967	F	0	0	0	1	3		1		0	0		0	0	13.4	3.56	7.7	23.1	339		3	0	0	0	0	0			2014		1	0
N	YES	19.1148	M	0	0	0	0	2	1	1		0	0		0	0	5.5	3.92	9.3	29	232		7	0	0	0	0	0			2014		1	0
P	YES	7.67213	M	0	0	1	0	3		1		0	0		0	0	12.7	4.47	10.7	33.5	556		3	0	0	0	0	0			2014		1	0
N	YES	23.9016	F	0	0	0	0	2	1	1	1	0	0	0	27040	0	8.5	4.24	8.3	28.3	107		7	0	0	0	0	0			2014	0	1	0
P	YES	14.9508	M	1	0	0	1	3		0							4.8	3.66	5.4	23.3	421		3	0	0	0	0	0			2014		1	0
N	YES	27.1803	M	0	0	0	0	2	1	1	1	0	0	0	93750	0	8.3	3.73	7.8	25.6	137		7	0	0	0	0	0			2014	0	1	0
P	NO	3.40984	F	1	0	0	1	3		1		0	0		0	0	19.5	2.16	4.4	16	298		3	0	0	0	0	0			2014		1	1
N	YES	61.8033	F	0	0	0	0	2	1	1	1	0	0	0	20511	0	5.8	4.29	11.8	36.7	149		7	0	0	0	0	0			2014	0	0	0
P	NO	7.54098	M	1	0	1	1	3		1		0	0		0	0	19.7	4.45	7.5	26.4	741		3	0	0	0	0	0			2014		1	0
N	YES	47.7377	F	0	0	0	0	2	1	1	1	0	0	0	41718	0	7.8	3.72	9.8	30.7	164		7	0	0	0	0	0			2014	0	1	0
P	YES	98.5574	F	0	0	1	0	3		1		0	0		0	0	4.7	3.07	7.2	21.7	95		3	0	0	0	0	0			2014		1	0
N	YES	14.2951	F	0	0	0	1	2	1	1	1	0	0	0	5089	0	13	4.54	10	31.6	361		7	0	0	0	0	0			2014	1	1	0
P	NO	20.5574	F	0	1	1	1	3		1	1	0	0	0	16161	0	10.8	4.23	11.7	35.2	327	Bacillus SPP	3	0	0	0	0	0		1	2014	0	0	0
N	YES	173.934	F	0	0	0	0	2	1	1		0	0		0	0	15.4	3.6	11.1	34.3	296		7	0	0	0	0	0			2014		0	0
P	YES	38.8852	M	1	1	1	1	3		1		0	0		0	0	10.7	3.99	9.6	31.4	292		3	0	0	0	0	0			2014		1	0
N	YES	64.9836	F	0	0	0	0	2	1	1	1	0	0	0	141750	0	10.5	4.11	11	33	89		7	0	0	0	0	0			2014	0	0	0
P	YES	11.1148	M	1	1	1	1	3		1		0	0		0	0	11.3	1.29	3.7	11.7	352		4	0	0	0	0	0			2014		1	1
N	YES	45.8033	M	0	0	0	0	2	1	1	1	0	0	0	64750	0	15.1	3.34	7.5	22.4	89		7	0	0	0	0	0			2014	0	1	0
P	YES	86.8852	M	0	0	0	1	3		1		0	0		0	0	7.1	4.26	11.4	34.3	261	Staphylococcus Aureus Methicillin Resistant	4	0	0	0	0	0	1	0	2014		0	0
N	YES	33.3115	F	0	0	0	0	2	1	1	1	0	0	0	34738	0	6.2	2.7	9.8	29.1	76		7	0	0	0	0	0			2014	0	1	0
P	YES	15.4098	M	0	0	1	1	3		1		0	0		0	0	7	3.98	7.4	29.4	566		4	0	0	0	0	0			2014		1	0
N	YES	16.5246	M	0	0	0	0	2	1	1	1	0	0	0	48003	0	15.8	4.66	11.4	34.6	162		7	0	0	0	0	0			2014	0	0	0
P	YES	14.7541	F	1	0	0	1	3		1		0	0		0	0	11.7	4.91	9.3	31.1	352	Salmonella Enteritidis	4	1	1	0	0	1	1	0	2014		1	0
N	YES	90.2623	M	0	0	0	0	2	1	1	1	0	0	0	61335	0	14	4.23	10.2	30.1	170		7	0	0	0	0	0			2014	0	1	0
P	NO	5.63934	M	1	1	1	1	3		1		0	0		0	0	19.7	4.44	12.7	37	384		4	0	0	0	0	0			2014		0	0
N	YES	44.1639	F	0	0	0	0	2	1	1	1	0	1	0	3308	0	5.3	3	7.9	23.9	50		7	0	0	0	0	0			2014	0	1	0
P	YES	51.7049	M	0	0	0	1	3		1		0	0		0	0	28.7	4.1	11	34.3	449		4	0	0	0	0	0			2014		0	0
N	YES	25.3443	M	0	0	0	0	2	1	1	1	0	0	0	8517	0	7.3	3.73	9.4	28.4	84		7	0	0	0	0	0			2014	0	1	0
P	YES	46.918	M	1	0	0	1	3		1		0	0		0	0	19.6	4.32	10.3	32	183		4	0	0	0	0	0			2014		1	0
N	YES	23.2131	F	0	0	0	0	2	1	1	1	0	0	0	264	0	13	4.7	9.7	29.7	490		7	0	0	0	0	0			2014	0	1	0
P	YES	6.32787	F	0	0	0	1	3		1		0	0		0	0	13.7	5.16	11.1	35.2	590		4	0	0	0	0	0			2014		0	0
N	YES	16.6557	M	0	0	0	0	2	0	1		0	0		0	0	7.2	3.6	9.8	29.6	166		7	0	0	0	0	0			2014		1	0
P	YES	4.95082	M	0	1	0	1	3		1		0	0		0	0	9.5	4.06	10.3	31.4	59		4	0	0	0	0	0			2014		1	0
N	YES	42.5902	F	0	0	0	0	2	1	1	1	0	0	0	83938	0	12.5	4.36	11.6	34.2	123		7	0	0	0	0	0			2014	0	0	0
P	YES	4.95082	M	0	1	0	1	3		1		0	0		0	0	10.5	4.42	11	34.2	416		4	0	0	0	0	0			2014		0	0
N	YES	66.5246	M	0	0	0	0	2	1	1	1	0	0	0	63837	0	6.6	4.49	13	38.7	203		7	0	0	0	0	0			2014	0	0	0
P	YES	7.96721	M	1	0	0	1	3		1		0	0		0	0	23.5	4.48	8.4	26.9	550		4	0	0	0	0	0			2014		1	0
N	YES	27.6721	F	0	0	0	0	2	1	1	1	0	0	0	142240	0	15.2	4.3	10.1	32.4	91		4	0	0	0	0	0			2014	0	1	0
P	YES	22.6885	F	1	0	0	1	3		1		0	0		0	0	8.4	3.98	8.7	30.6	220		4	0	0	0	0	0			2014		1	0
N	YES	45.3443	M	0	0	0	0	2	1	1	1	0	0	0	23805	0	5.4	4.14	11	32.1	65		7	0	0	0	0	0			2014	0	0	0
P	YES	75.3443	F	1	1	1	1	3		1		0	0		0	0	6	3.76	8.7	26.1	214		4	0	0	0	0	0			2014		1	0
N	YES	54.5902	F	0	0	0	1	2	1	1	1	0	0	0	84920	0	6.7	4.8	12	34.9	171		7	0	0	0	0	0			2014	0	0	0
P	NO	15.4754	M	0	1	1	1	3		0							13.6	4.33	9.7	32.2	426		4	0	0	0	0	0			2014		1	0
N	YES	47.1148	F	0	0	0	1	2	1	1	1	0	0	0	135263	0	15.2	4.53	11.3	33.1	240		7	0	0	0	0	0			2014	1	0	0
P	YES	27.2131	F	1	1	1	1	3		1		0	0		0	0	16.1	3.54	5.9	20.6	327		4	0	0	0	0	0			2014		1	0
N	YES	51.7377	F	0	0	0	0	2	1	1	1	0	0	0	110168	0	7.9	5.17	11.1	34.9	233		7	0	0	0	0	0			2014	0	0	0
P	YES	10.7541	M	0	1	0	1	3		1		0	0		0	0	47	4.17	8.1	26.1	960		4	0	0	0	0	0			2014		1	0
N	YES	61.7705	M	0	0	0	0	2	1	1	1	0	0	0	27228	0	4.3	3.97	10.1	30.4	72		7	0	0	0	0	0			2014	0	1	0
P	YES	27.6721	F	0	0	0	0	3		1	1	0	0	0	70815	0	11.2	3.21	8.5	26.9	173		4	0	0	0	0	0			2014	0	1	0
N	YES	45.1148	F	0	0	0	1	2	1	1	1	0	0	0	67150	0	10.1	3.73	8.4	27.9	229		7	0	0	0	0	0			2014	1	1	0
P	YES	22.4918	F	0	1	1	0	3		1		0	0		0	0	14.9	4.42	9.5	28.5	270		4	0	0	0	0	0			2014		1	0
N	YES	18.2951	F	0	0	0	0	2	1	1	1	0	0	0	11404	0	7.6	3.95	11.1	32.7	142		7	0	0	0	0	0			2014	0	0	0
P	YES	40.8525	M	1	1	0	1	3		1		0	0		0	0	13.3	4.29	11.7	33.6	278		4	0	0	0	0	0			2014		0	0
N	YES	66.5902	F	0	0	0	0	2	1	1	1	0	0	0	123475	0	13	4.49	11.8	34	218		7	0	0	0	0	0			2014	0	0	0
P	NO	34.5902	M	1	1	1	1	3		1		0	0		0	0	9.9	3.17	7.7	22.5	180	Salmonella group B	5	0	0	0	0	0	1	0	2014		1	0
N	YES	42.6557	M	0	0	0	0	2	1	1	1	0	0	0	308700	0	6.2	4.41	10.7	31.5	182		7	0	0	0	0	0			2014	0	1	0
P	YES	25.6393	M	0	1	1	1	3		1		0	0		0	0	14.9	3.51	8.6	24.8	467		5	0	0	0	0	0			2014		1	0
N	YES	52.4262	F	0	0	0	0	2	1	1	1	0	0	0	33884	0	6	3.84	9	26.5	61		7	0	0	0	0	0			2014	0	1	0
P	YES	17.082	M	1	1	0	1	3		1		0	0		0	0	9.3	4.74	10.2	32	325		5	0	0	0	0	0			2014		1	0
N	YES	20.9508	M	0	0	0	0	2	1	1	1	0	0	0	27557	0	15.9	4.62	10.6	33.4	125		7	0	0	0	0	0			2014	0	1	0
P	NO	13.3443	M	1	1	1	1	3		1	1	0	0	0	58080	0	53.2	1.92	4.5	14.9	183	Staphylococcus Aureus Methicillin Resistant	5	0	0	0	0	0	1	0	2014	1	1	1
N	YES	16.2295	F	0	0	0	0	2	1	1	1	0	0	0	26146	0	8	3.64	9	27.6	60		7	0	0	0	0	0			2014	0	1	0
P	YES	9.08197	F	0	0	1	1	3		1		0	0		0	0	28.6	4.79	8.4	26.8	271		5	0	0	0	0	0			2014		1	0
N	YES	21.7049	F	0	0	0	0	2	1	1	1	0	0	0	173875	0	12.6	3.25	8.1	25.1	67		7	0	0	0	0	0			2014	0	1	0
P	NO	135.803	F	0	0	1	1	3		1		0	0		0	0	13.5	4.96	9.8	33.1	398		5	0	0	0	0	0			2014		1	0
N	YES	32.4262	F	0	0	0	0	2	1	1	1	0	0	0	15287	0	6.8	4.16	10.6	32	52		7	0	0	0	0	0			2014	0	1	0
P	NO	12.0984	F	0	0	0	1	3		1		0	0		0	0	9.4	1.41	3.7	12.2	79		5	0	0	0	0	0			2014		1	1
N	YES	68.0656	M	0	0	0	0	2	1	1	1	0	0	0	57006	0	5.9	4.49	10.9	33.4	148		7	0	0	0	0	0			2014	0	1	0
P	YES	12.8197	M	1	1	1	1	3		1		0	0		0	0	17.9	5.23	9.6	32.3	512		5	0	0	0	0	0			2014		1	0
N	YES	30.7213	F	0	0	0	0	2	1	1	1	0	0	0	39506	0	12.2	5.61	10.9	35.7	132		7	0	0	0	0	0			2014	0	1	0
P	YES	64.3279	M	0	0	0	1	3		1		0	0		0	0	25.6	3.85	10	29.4	371	Klebsiella Pneumoniae	5	0	0	0	0	0	1	0	2014		1	0
N	YES	64.5902	M	0	0	0	0	2	1	1	1	0	0	0	9752	0	4.9	3.85	9.3	29.2	73		7	0	0	0	0	0			2014	0	1	0
P	YES	24.1311	F	0	1	1	1	3		1		0	0		0	0	11.5	3.78	7.8	29.7	399		5	0	0	0	0	0			2014		1	0
N	YES	20.7869	M	0	0	0	0	2	1	1	1	0	0	0	30940	0	7	4.04	9.5	27.9	73		7	0	0	0	0	0			2014	0	1	0
P	NO	25.2787	M	0	0	0	1	3		1		0	0		0	1	6.6	1.18	3.5	11	116		7	0	0	0	0	0			2014		1	1
N	YES	30.7541	M	0	0	0	0	2	1	1	1	0	0	0	67135	0	9.1	5.01	11.1	32.9	201		7	0	0	0	0	0			2014	0	0	0
P	YES	140.23	F	0	0	0	1	3		1		0	0		0	0	14.5	3.54	8.4	26.4	414	Staphylococcus Aureus Methicillin Resistant	7	0	0	0	0	0	1	0	2014		1	0
N	YES	48.459	F	0	0	0	0	2	1	1	1	0	0	0	170850	0	3.7	3.4	7.4	23.4	53		7	0	0	0	0	0			2014	0	1	0
P	YES	28.1967	F	1	0	0	1	3		1		0	0		0	0	26	2.13	5.3	17.9	214		7	0	0	0	0	0			2014		1	0
N	YES	20.0656	M	0	0	0	0	2	1	1	1	0	0	0	13500	0	1.8	4.92	2.8	32.6	61		7	0	0	0	0	0			2014	1	1	1
P	YES	10.1639	F	0	1	1	0	3		1		0	0		0	0	17.1	4.8	11.6	36.6	547		7	0	0	0	0	0			2014		0	0
N	YES	78.6557	M	0	0	0	0	2	1	1	1	0	0	0	154205	0	6.3	4.38	10.9	32.1	60		7	0	0	0	0	0			2014	0	1	0
P	YES	6.4918	M	0	0	0	0	3		1		0	0		0	0	8.5	4.68	10.8	33.4	360		7	0	0	0	0	0			2014		1	0
N	YES	30.7541	M	0	0	0	0	2	1	1	1	0	0	0	74853	0	14.9	3.46	6.5	22.6	223		7	0	0	0	0	0			2014	0	1	0
P	YES	44.6885	M	1	0	0	1	3		1	1	0	0	0	33809	0	5.9	1.88	4.4	17	145		7	0	0	0	0	0			2014	1	1	1
N	YES	30.7541	M	0	0	0	0	2	1	1	1	0	0	0	185955	0	3.8	3.22	6.9	22.6	67		7	0	0	0	0	0			2014	0	1	0
P	NO	161.902	M	1	0	0	1	3		1		0	0		0	0	7.6	4.29	11.8	35.7	270		7	0	0	0	0	0			2014		0	0
N	YES	43.0164	M	0	0	0	0	2	1	0	1			0			4.9	3.25	8.5	24.5	65		1	0	0	0	0	0			2014	0	1	0
P	NO	78.1967	M	1	1	1	1	3		1		0	0		0	0	17.4	2.07	5.3	15.7	9		7	0	0	0	0	0			2014		1	0
N	YES	23.2459	M	0	0	0	0	2	1	1	1	0	0	0	72800	0	7.5	3.2	8.5	25.1	47		7	0	0	0	0	0			2014	0	1	0
P	YES	14.6557	M	1	1	1	1	3		1	1	0	0	0	207570	0	5.1	2.22	7.3	22.8	68		7	0	0	0	0	0			2014	1	1	0
N	YES	46.4918	M	0	0	0	0	2	1	1	1	0	0	0	29151	0	5	4.34	11.8	36.2	51		7	0	0	0	0	0			2014	0	0	0
P	NO	114.361	F	1	0	0	1	3		1	1	0	0	0	883	0	9.6	3.74	10.4	31.8	231		7	0	0	0	0	0			2014	0	1	0
N	YES	54.7541	F	0	0	0	0	2	1	1	1	0	0	0	116567	0	8.7	4	11.2	33.1	58		7	0	0	0	0	0			2014	0	0	0
P	YES	11.8361	M	0	0	0	1	3		1	1	0	0	0	168075	0	24.8	4.05	9.9	31.8	216		7	0	0	0	0	0			2014	1	1	0
N	YES	17.6066	F	0	0	0	0	2	1	1	1	0	0	0	4893	0	9.1	3.75	8.6	25	145		7	0	0	0	0	0			2014	0	1	0
P	YES	39.2459	F	1	0	0	1	3		1	1	0	0	0	178063	0	6.5	2.59	6.9	21.4	116		7	0	0	0	0	0			2014	1	1	0
N	YES	46.4262	F	0	0	0	0	2	1	1	1	0	0	0	78975	0	14.1	4.05	10.8	32.2	174		7	0	0	0	0	0			2014	0	1	0
P	NO	5.60656	M	0	0	0	1	3		1	1	0	0	0	101811	0	13.3	4.17	9.4	30	73		7	0	0	0	0	0			2014	1	1	0
N	YES	9.34426	M	0	0	0	0	2	1	1	1	0	0	0	38914	0	15.2	4.55	8.4	28.2	147		7	0	0	0	0	0			2014	0	1	0
P	YES	11.2787	M	0	0	0	0	3		1	1	0	0	0	11378	0	13.6	4.89	10.3	32.3	413		7	0	0	0	0	0			2014	0	1	0
N	YES	60.8525	M	0	0	0	0	2	1	1	1	0	0	0	42285	0	3.9	3.82	9.8	29.6	68		7	0	0	0	0	0			2014	0	1	0
P	YES	94.7213	M	0	0	0	0	3		1	1	0	0	0	30181	0	7.5	4.47	9.7	30.4	328		7	0	0	0	0	0			2014	1	1	0
N	YES	32.6885	F	0	0	0	0	2	1	1	1	0	0	0	1643	0	10.4	3.69	9.2	28.1	198		7	0	0	0	0	0			2014	0	1	0
P	YES	43.8033	F	0	0	0	0	3		1	1	0	0	0	43135	0	5	4.21	9.5	30.3	204		7	0	0	0	0	0			2014	0	1	0
N	YES	8.85246	F	0	0	0	0	2	1	1	1	0	0	0	14349	0	8	3.43	8	24.9	58		7	0	0	0	0	0			2014	0	1	0
P	YES	11.4754	F	0	0	0	1	3		1	1	0	0	0	55775	0	14	1.83	4.1	13	96		7	0	0	0	0	0			2014	1	1	1
N	YES	78.7541	F	0	0	0	0	2	1	1	1	0	0	0	165645	0	7.1	4.09	9.6	29.8	95		7	0	0	0	0	0			2014	0	1	0
P	NO	36.8197	F	0	1	0	1	3		1	1	0	0	0	14729	0	9.3	2.4	5.4	16.9	58		7	0	0	0	0	0			2014	1	1	0
N	YES	64.6557	F	0	0	0	0	2	1	1	1	0	0	0	28259	0	7.7	3.17	9.1	27	137		7	0	0	0	0	0			2014	0	1	0
P	NO	42.6885	M	1	1	0	1	3		1	1	0	0	0	528	0	6.7	2.08	5.7	16.6	60		7	0	0	0	0	0			2014	1	1	0
N	YES	14.8525	F	0	0	0	0	2	1	1	1	0	0	0	32389	0	10.4	4.6	9.7	31.1	55		7	0	0	0	0	0			2014	0	1	0
P	YES	54.6885	F	1	1	1	1	3		1		0	0		0	0	8.1	2.69	6.8	18.9	152		7	0	0	0	0	0			2014		1	0
N	YES	21.6393	M	0	0	0	0	2	1	1	1	0	0	0	25456	0	6.8	3.4	7.1	22.1	119		7	0	0	0	0	0			2014	0	1	0
P	YES	12.918	M	1	1	0	1	3		1	1	0	0	0	3716	0	8.8	4.81	9.8	32.9	40		7	0	0	0	0	0			2014	1	1	0
N	YES	25.8361	F	0	0	0	0	2	1	1	1	0	0	0	109253	0	19.4	3.14	7.2	21.2	163		7	0	0	0	0	0			2014	0	1	0
P	NO	15.4754	F	1	0	0	1	3		1	1	0	0	0	66277	0	19.8	1.72	4.9	13.3	114		7	0	0	0	0	0			2014	1	1	1
N	YES	78.7869	M	0	0	0	1	2	1	1	1	0	0	0	20075	0	3.8	4	10.9	34.1	75		7	0	0	0	0	0			2014	1	1	0
P	YES	11.1803	M	0	0	0	0	3		1	1	0	0	0	2851	0	8	3.48	9.7	29.1	106		7	0	0	0	0	0			2014	0	1	0
N	YES	48.3279	M	0	0	0	0	2	1	1	1	0	0	0	348075	0	7	3.57	9.2	29.4	37		7	0	0	0	0	0			2014	0	1	0
P	YES	18.7869	F	1	0	0	1	3		1	1	0	0	0	3716	0	9	1.57	4.9	16	83		7	0	0	0	0	0			2014	1	1	1
N	YES	78.7869	M	0	0	0	0	2	1	1	1	0	0	0	28154	0	3.9	3.18	7.7	25	74		7	0	0	0	0	0			2014	0	1	0
P	YES	15.8689	F	1	1	1	1	3		1	1	0	0	0	626	0	4.7	2.79	6.3	20	106		7	0	0	0	0	0			2014	1	1	0
N	YES	11.7049	F	0	0	0	1	2	1	1	1	0	0		2752	0	13.8	4.3	6.5	26.1	229		7	0	0	0	0	0			2014	1	1	0
P	YES	5.04918	M	1	0	0	1	3		1		0	0		0	0	7.4	5.49	12.9	37.5	946		7	0	0	0	0	0			2014		0	0
N	YES	25.5738	M	0	0	0	0	2	1	1	1	0	0	0	71500	0	16.2	2.75	7.4	25.2	180		7	0	0	0	0	0			2014	1	1	0
P	NO	23.9016	F	1	1	1	1	3		1	1	0	0	0	63728	0	22.1	2.93	7.3	22.6	204		7	0	0	0	0	0			2014	1	1	0
N	YES	24.1311	F	0	0	0	0	2	1	1	1	0	0	0	74714	0	7.4	4.56	10.4	32.4	104		7	0	0	0	0	0			2014	0	1	0
P	YES	18.8525	F	1	0	0	1	3		1	1	0	0	0	120400	0	25.8	4.3	7.9	26.6	37		7	0	0	0	0	0			2014	1	1	0
N	YES	54.8197	F	0	0	0	0	2	0	1		0	0		0	0	18.9	4.62	12.7	38.5	307		7	0	0	0	0	0			2014		0	0
P	NO	42.8197	M	0	1	0	1	3		1	1	0	0	0	52812	0	11.3	1.25	3.6	11.3	94		7	0	0	0	0	0			2014	1	1	1
N	YES	30.5574	M	0	0	0	0	2	1	1	1	0	0	0	227835	0	4.9	3.66	8.5	24.9	78		8	0	0	0	0	0			2014	0	1	0
P	YES	18.8525	F	1	0	0	1	3		1	1	0	0	0	319000	0	16.5	2.46	4.8	15.9	109		7	0	0	0	0	0			2014	1	1	1
N	YES	21.6066	M	0	1	0	0	2	1	1	1	0	0	0	36704	0	11.6	3.05	7.5	20.6	134		8	0	0	0	0	0			2014	0	1	0
P	YES	19.4426	M	0	0	0	0	3		1	1	0	0	0	282070	0	15.4	4.21	8.5	28.9	338		7	0	0	0	0	0			2014	0	1	0
N	YES	14.7213	M	0	0	0	0	2	1	1	1	0	0	0	36041	0	8.5	3.8	8	25.2	98		8	0	0	0	0	0			2014	0	1	0
P	YES	3.2459	F	1	0	0	1	3		1	1	0	0	0	46446	0	7.1	3.11	6.9	21	43		8	0	0	0	0	0			2014	1	1	0
N	YES	114.721	M	0	0	0	0	2	1	1	1	0	0	0	776	0	6.6	4.95	12.4	35	100		8	0	0	0	0	0			2014	0	0	0
P	NO	8.85246	M	1	1	0	1	3		1		0	0		0	0	15.2	1.84	4.1	12.7	100		8	0	0	0	0	0			2014		1	1
N	YES	70.1639	F	0	0	0	0	2	1	1	1	0	0	0	2951	0	6.1	3.47	9.2	28.3	97		8	0	0	0	0	0			2014	0	1	0
P	YES	2.06557	F	0	0	0	0	3		1		0	0		0	0	11.1	3.32	8.3	26.5	432		8	0	0	0	0	0			2014		1	0
N	YES	30.918	F	0	0	0	0	2	1	1	1	0	0	0	132090	0	8.6	3.57	9.4	28.6	207		8	0	0	0	0	0			2014	0	1	0
P	YES	15.2131	F	1	1	1	1	3		1	1	0	0	0	36163	0	10.5	3.39	7.6	24	56		8	0	0	0	0	0			2014	1	1	0
N	YES	18.2623	M	0	0	0	0	2	1	1	1	0	0	0	10657	0	12.5	2.73	6.7	19.9	56		8	0	0	0	0	0			2014	0	1	0
P	NO	78.8852	M	1	1	0	1	3		1		0	0		0	0	19.5	3.93	9.7	28.7	149		8	0	0	0	0	0			2014		1	0
N	YES	42.918	F	0	0	0	0	2	1	1	1	0	0	0	116667	0	7.5	3.8	10.2	30.6	114		8	0	0	0	0	0			2014	0	1	0
P	NO	25.0492	M	0	0	0	1	3		1	1	0	0	0	28712	0	35.4	1.01	2.7	8.9	239		8	0	0	0	0	0			2014	1	1	1
N	YES	25.5082	F	0	0	0	0	2	1	1	1	0	0	0	141279	0	10.4	3.84	9.3	30.2	137		8	0	0	0	0	0			2014	0	1	0
P	YES	40.9508	F	0	0	0	0	3		1	1	0	0	0	32152	0	7.1	3.66	8.8	27.4	31		8	0	0	0	0	0			2014	0	1	0
N	YES	42.918	M	0	0	0	0	2	1	1	1	0	0	0	113908	0	12.9	4.59	9.5	31.4	215		8	0	0	0	0	0			2014	0	1	0
P	YES	26.1967	F	0	0	0	1	3		1	1	0	0	0	179170	0	9.4	4.37	10.8	32.7	197		8	0	0	0	0	0			2014	1	1	0
N	YES	42.918	M	0	0	0	0	2	1	1	1	0	0	0	172956	0	5.8	4.27	10.2	31.6	61		8	0	0	0	0	0			2014	0	1	0
P	NO	31.082	F	0	1	0	1	3		1		0	0		0	0	11.8	2.36	5.9	17.9	53	Salmonella group D	8	1	1	0	0	0	1	0	2014		1	0
N	YES	43.7705	M	0	0	0	0	2	1	1	1	0	0	0	111638	0	6.7	3.26	9	28.7	58		8	0	0	0	0	0			2014	0	1	0
P	YES	15.3443	M	0	0	0	1	3		1		0	0		0	0	10.5	4.76	10.4	31.6	694		8	0	0	0	0	0			2014		1	0
N	YES	64.5574	M	0	0	0	0	2	1	1	1	0	0	0	50243	0	1.2	3.19	8.4	25.2	89		8	0	0	0	0	0			2014	0	1	0
P	YES	102.918	M	0	0	0	0	3		1	1	0	0	0	20808	0	7	4.61	11.6	36.9	367		8	0	0	0	0	0			2014	0	0	0
N	YES	23.1148	F	0	0	0	0	2	1	1	1	0	0	0	54204	0	6.6	3.62	9.5	28.8	155		8	0	0	0	0	0			2014	0	1	0
P	YES	26.0984	F	0	0	0	1	3		1	1	0	0	0	71794	0	12.4	4.36	9.1	33.8	86		8	0	0	0	0	0			2014	0	1	0
N	YES	78.918	F	0	0	0	0	2	1	1	1	0	0	0	24734	0	4.4	3.83	9.6	30.8	65		8	0	0	0	0	0			2014	0	1	0
P	NO	11.6721	M	0	0	1	1	3		1		0	0		0	0	12.3	5.02	10.8	32	272		8	0	0	0	0	0			2014		1	0
N	YES	58.3607	F	0	0	0	0	2	1	1	1	0	0	0	294018	0	6.9	3.71	10.1	31.7	89		8	0	0	0	0	0			2014	0	1	0
P	NO	14.7213	M	1	1	0	1	3		1	1	0	0	0	210560	0	9.5	3.76	7.1	22.3	67		8	0	0	0	0	0			2014	1	1	0
N	YES	114.82	M	0	0	0	0	2	1	1	1	0	0	0	43173	0	8.2	4.51	11.9	34.5	171		8	0	0	0	0	0			2014	0	0	0
P	NO	91.0492	F	1	1	0	1	3		1		0	0		0	0	10.1	0.85	2.7	8.4	343		8	0	0	0	0	0			2014		1	1
N	YES	21.082	F	0	0	0	0	2	1	1	1	0	1	0	47535	0	9.6	3.8	9.1	28.1	83		8	0	0	0	0	0			2014	0	1	0
P	YES	27.2131	M	1	1	1	1	3		1	1	0	0	0	40775	0	10.6	1.2	3.1	9.2	31	Salmonella Typhimurium	8	1	1	0	1	0	1	0	2014	1	1	1
N	YES	31.0164	F	0	0	0	0	2	1	0	1			0			13.4	4.32	10.9	33.7	101		8	0	0	0	0	0			2014	0	1	0
P	NO	10.8197	F	1	0	0	1	3		1	1	0	0	0	43959	0	10.3	2.42	5.2	17.8	128		8	0	0	0	0	0			2014	0	1	0
N	YES	50.6885	M	0	0	0	0	2	0	1		0	0		0	0	8.8	3.64	8.9	29	343	Salmonella Typhi	8	1	0	1	0	0	1	0	2014		1	0
P	NO	7.2459	F	1	0	0	1	3		1	1	0	0	0	96975	0	22.4	2.39	6	18.6	69		8	0	0	0	0	0			2014	1	1	0
N	YES	36.623	M	0	0	0	0	2	1	1	1	0	0	0	90400	0	8.5	4.52	12	35.7	95		8	0	0	0	0	0			2014	0	0	0
P	NO	10.1967	M	1	1	0	1	3		1		0	0		0	0	21	3.57	7.9	26.2	375		8	0	0	0	0	0			2014		1	0
N	YES	18.2951	F	0	0	0	0	2	1	1	1	0	0	0	158595	0	2.6	3.27	8.9	27.7	54		8	0	0	0	0	0			2014	0	1	0
P	YES	21.8361	F	0	0	0	0	3		1	1	0	0	0	45067	0	9.9	3.68	9.7	30	77		8	0	0	0	0	0			2014	0	1	0
N	YES	27.7705	M	0	0	0	0	2	1	1	1	0	0	0	152940	0	10.4	4.34	8.4	25.7	126		8	0	0	0	0	0			2014	0	1	0
P	NO	43.4426	F	1	1	0	1	3		1		0	0		0	0	7.2	2.19	5.8	17.3	69		8	0	0	0	0	0			2014		1	0
N	YES	43.0164	F	0	0	0	0	2	1	1	1	0	0	0	176960	0	6.1	3.16	7.5	22.6	44		8	0	0	0	0	0			2014	0	1	0
P	YES	91.3771	F	0	0	0	1	3		1	1	0	0	0	432590	0	11.7	4.78	11.8	32.5	112		8	0	0	0	0	0			2014	1	0	0
N	YES	54.9836	F	0	0	0	0	2	1	1	1	0	0	0	154486	0	7.2	3.92	9.8	31.6	201		8	0	0	0	0	0			2014	0	1	0
P	YES	6.55738	M	1	0	0	1	3		1	1	0	0	0	51904	0	21.4	1.26	3.6	11.7	351		8	0	0	0	0	0			2014	1	1	1
N	YES	19.0492	F	0	0	0	0	2	1	1	1	0	0	0	59330	0	18.1	3.49	8.2	25.8	199		8	0	0	0	0	0			2014	0	1	0
P	YES	43.5082	M	1	1	0	1	3		1	1	0	0	0	26001	0	2.7	2.31	5.7	18.3	89		8	0	0	0	0	0			2014	1	1	0
N	YES	19.0492	M	0	0	0	0	2	1	1	1	0	0	0	119680	0	6	3.52	8.3	26.3	99		8	0	0	0	0	0			2014	0	1	0
P	YES	14.8852	F	1	1	0	1	3		1	1	0	0	0	370215	0	8.7	3.42	8	25.6	15		8	0	0	0	0	0			2014	1	1	0
N	YES	43.0492	M	0	0	0	0	2	1	1	1	0	0	0	3837	0	5.4	3.82	9.9	28.5	53		8	0	0	0	0	0			2014	0	1	0
P	YES	22.5246	M	0	1	1	1	3		1	1	0	0	0	4897	0	7.7	3.78	7.8	24.3	142		8	0	0	0	0	0			2014	1	1	0
N	YES	48	F	0	0	0	0	2	1	1	1	0	0	0	44691	0	8.6	3.79	9.7	27.2	96		8	0	0	0	0	0			2014	0	1	0
P	YES	18.0656	M	0	0	0	0	3		1	1	0	0	0	73034	0	8.8	4.55	11.2	35.4	244		8	0	0	0	0	0			2014	0	0	0
N	YES	10.0328	F	0	0	0	0	2	1	1	1	0	0	0	56476	0	16.6	3.4	9.3	26.7	73		8	0	0	0	0	0			2014	0	1	0
P	YES	55.5738	M	1	0	0	1	3		1	1	0	0	0	190400	0	12.7	2.38	5.3	15.2	47		8	0	0	0	0	0			2014	1	1	0
N	YES	10.9836	M	0	0	0	0	2	1	1	1	0	0	0	78032	0	12.2	4.65	9	29.7	343		8	0	0	0	0	0			2014	0	1	0
P	NO	4.16393	M	1	0	0	1	3		1		0	0		0	0	8.4	3.82	9.4	29	773		8	0	0	0	0	0			2014		1	0
N	YES	14.4918	M	0	0	0	0	2	1	1	1	0	0	0	74098	0	7.4	4.98	9.5	32.9	200		8	0	0	0	0	0			2014	0	1	0
P	YES	10.7869	M	0	0	0	0	3		1	1	0	0	0	55871	0	10.2	4.28	7	24.7	134		8	0	0	0	0	0			2014	0	1	0
N	YES	45.6393	F	0	0	0	0	2	1	1	1	0	0	0	32464	0	3.7	3.31	7.7	24.1	30		8	0	0	0	0	0			2014	0	1	0
P	YES	19.9672	F	0	0	0	1	3		1	1	0	0	0	113821	0	11.9	4.22	8.3	29.3	531		8	0	0	0	0	0			2014	1	1	0
N	YES	8.45902	F	0	0	0	0	2	1	1		0	0		0	0	10.5	4.92	7.6	28.2	267		8	0	0	0	0	0			2014		1	0
P	NO	55.6721	M	1	1	1	1	3		1		0	0		0	0	4.9	2.66	5.5	17.5	150		8	0	0	0	0	0			2014		1	0
N	YES	14.0656	M	0	0	0	0	2	1	1	1	0	0	0	71665	0	11.1	4.59	8.7	30.7	158		8	0	0	0	0	0			2014	0	1	0
P	YES	8.52459	M	1	0	1	1	3		1		0	0		0	0	7.7	3.18	9.9	29.4	277		8	0	0	0	0	0			2014		1	0
N	YES	16.7541	M	0	0	0	0	2	1	1	1	0	0	0	9920	0	12.1	3.4	8.3	25.6	43		8	0	0	0	0	0			2014	0	1	0
P	YES	26.8525	F	0	0	1	0	3		1	1	0	0	0	42700	0	4.6	4.1	9.3	32.4	142		8	0	0	0	0	0			2014	1	1	0
N	YES	8.19672	M	0	0	0	0	2	1	1	1	0	0	0	12176	0	11.2	4.85	9.6	29.5	148		8	0	0	0	0	0			2014	0	1	0
P	NO	14.623	M	1	0	0	1	3		1	1	0	0	0	209708	0	32.6	1.52	3.4	11.8	80	Salmonella Enteritidis	8	1	1	0	0	1	1	0	2014	1	1	1
N	YES	150.918	F	0	0	0	0	2	1	1	1	0	0	0	34066	0	10.8	4.93	13.2	36.9	153		8	0	0	0	0	0			2014	0	0	0
P	YES	25.9016	F	1	1	0	1	3		1	1	0	0	0	21581	0	12.1	2.22	5.1	15.8	125		8	0	0	0	0	0			2014	1	1	0
N	YES	55.1803	M	0	0	0	0	2	1	1		0	0		0	0	10.3	3.58	10	30.3	156		8	0	0	0	0	0			2014		1	0
P	NO	10.623	F	1	0	0	1	3		1	1	0	0	0	39274	0	18.3	1.81	4.6	13.7	302		8	0	0	0	0	0			2014	1	1	1
N	YES	19.2459	M	0	0	0	0	2	1	1	1	0	0	0	30996	0	7.6	3.42	7.8	25.1	48		8	0	0	0	0	0			2014	0	1	0
N	YES	23.377	F	0	0	0	0	2	1	1	1	0	0	0	417640	0	6.5	3.94	9.6	29.8	84		8	0	0	0	0	0			2014	0	1	0
N	YES	31.2787	F	0	0	0	0	2	1	1	1	0	0	0	28778	0	8	3.92	8.3	27.1	92		8	0	0	0	0	0			2014	0	1	0
N	YES	11.1475	F	0	0	0	0	2	1	1	1	0	0	0	35758	0	14.4	3.64	8.1	24.3	125		8	0	0	0	0	0			2014	0	1	0
N	YES	55.2131	F	0	0	0	0	2	1	1	1	0	0	0	20508	0	6.9	3.15	8.3	25	69		8	0	0	0	0	0			2014	0	1	0
N	YES	18.3279	M	0	0	0	0	2	1	1	1	0	0	0	18432	0	12.5	4.02	10.3	32	390		8	0	0	0	0	0			2014	0	1	0
N	YES	65.4754	F	0	0	0	0	2	1	1	1	0	0	0	46168	0	6	2.55	6.8	22.8	195		8	0	0	0	0	0			2014	0	1	0
N	YES	3.11475	M	0	0	0	0	2	1	1		0	0		0	0	6.7	4.16	11.3	34.9	508		8	0	0	0	0	0			2014		0	0
N	YES	43.2787	F	0	0	0	0	2	1	1	1	0	0	0	29976	0	5.9	3.9	9.8	28.7	121		8	0	0	0	0	0			2014	0	1	0
N	YES	9.73771	M	0	0	0	0	2	1	1	1	0	0	0	95200	0	8.9	4.48	9.9	32.6	228		8	0	0	0	0	0			2014	0	1	0
N	YES	15.8689	F	0	0	0	0	2	1	1	1	0	0	0	118430	0	13.1	4.52	11.2	33.3	105		8	0	0	0	0	0			2014	0	0	0
N	YES	7.37705	M	0	0	0	0	2	1	1	1	0	0	0	11933	0	5.3	3.66	8.1	26	249		8	0	0	0	0	0			2014	0	1	0
N	YES	21.7705	F	0	0	0	0	2	1	1	1	0	0	0	17079	0	6	2.14	5.1	16.6	124		8	0	0	0	0	0			2014	0	1	0
N	YES	43.3443	F	0	0	0	0	2	1	1	1	0	0		39014	0	6.3	4.05	10.4	31.8	62		8	0	0	0	0	0			2014	0	1	0
N	YES	55.3115	M	0	0	0	0	2	1	1	1	0	0		30910	0	3.6	3.44	8.5	25.7	41		8	0	0	0	0	0			2014	0	1	0
N	YES	22.8852	F	0	0	0	0	2	1	1	1	0	0		24479	0	12.3	4.06	9	28.5	275		8	0	0	0	0	0			2014	0	1	0
N	YES	31.4754	F	0	0	0	0	2	1	1	1	0	0		26704	0	6.9	3.71	9.1	28.6	79		8	0	0	0	0	0			2014	0	1	0
N	YES	43.377	F	0	0	0	0	2	1	1	1	0	0		18804	0	7.8	3.07	7.7	24.5	106		8	0	0	0	0	0			2014	0	1	0
N	YES	31.4754	F	0	0	0	0	2	1	1	1	0	0		120600	0	10.6	3.35	7.8	23.3	45		8	0	0	0	0	0			2014	0	1	0
N	YES	31.4754	M	0	0	0	0	2	1	1	1	0	0		165580	0	21.8	4.87	10.3	28.1	120		8	0	0	0	0	0			2014	0	1	0
N	YES	13.8361	M	0	0	0	0	2	1	1	1	0	0		53438	0	19	3.75	6.7	22.7	54		8	0	0	0	0	0			2014	0	1	0
N	YES	43.4426	M	0	0	0	0	2	1	1	1	0	0		153045	0	5.5	3.42	8.1	24.3	90		8	0	0	0	0	0			2014	0	1	0
N	YES	29.4754	M	0	0	0	0	2	1	1	1	0	0		85043	0	13.5	3.91	10	29.8	140		8	0	0	0	0	0			2014	0	1	0
N	YES	43.4426	F	0	0	0	1	2	1	1	1	0	0		429030	0	4.9	3.78	8.8	26.8	52		8	0	0	0	0	0			2014	1	1	0
N	YES	43.541	M	0	0	0	0	2	1	1	1	0	0		100080	0	7.2	3.05	8.1	24.5	168		8	0	0	0	0	0			2014	0	1	0
N	YES	13.7377	M	0	0	0	0	2	1	1	1	0	0		46200	0	12	3.3	8.3	25.7	88		8	0	0	0	0	0			2014	0	1	0
N	YES	19.1803	F	0	0	0	0	2	1	1	1	0	0		89187	0	7.6	3.61	10	28	329		8	0	0	0	0	0			2014	0	1	0
N	YES	38.2951	F	0	0	0	0	2	1	1	1	0	0		65625	0	8.9	3.75	9.7	29.1	121		8	0	0	0	0	0			2014	0	1	0
N	YES	25.7377	M	0	0	0	0	2	1	1	1	0	0		37317	0	4.8	2.5	6.6	20.5	104		8	0	0	0	0	0			2014	0	1	0
N	YES	8.62295	M	0	0	0	0	2	1	1		0	0		0	0	15	4.62	8.8	28.8	152		8	0	0	0	0	0			2014		1	0
N	YES	42.6885	M	0	0	0	0	2	1	1	1	0	0		82860	0	7	3.74	9.9	29.2	85		8	0	0	0	0	0			2014	0	1	0
N	YES	19.7049	M	0	0	0	0	2	1	1	1	0	0		21253	0	14	2.72	8.1	23.7	177		8	0	0	0	0	0			2014	0	1	0
N	YES	16.2951	M	0	1	0	0	2	1	1		0	0		0	0	5.8	3.84	8.9	29.5	104		8	0	0	0	0	0			2014		1	0
N	YES	67.7049	M	0	0	0	0	2	1	1	1	0	0		40749	0	3.6	3.12	8.6	25.7	41		8	0	0	0	0	0			2014	0	1	0
N	YES	21.8361	M	0	0	0	0	2	1	1	1	0	0		37005	0	13.4	3.49	9.2	26.9	98		8	0	0	0	0	0			2014	0	1	0
N	YES	19.8361	M	0	0	0	0	2	1	1	1	0	0		35891	0	9.4	3.56	8.5	26	124		8	0	0	0	0	0			2014	0	1	0
N	YES	27.082	F	0	0	0	0	2	1	1	1	0	0		41989	0	10.1	3.64	8.3	24.8	88		8	0	0	0	0	0			2014	0	1	0
N	YES	55.8033	M	0	0	0	0	2	1	1	1	0	0		17578	0	7.9	4.39	10.7	33.6	94		8	0	0	0	0	0			2014	0	1	0
N	YES	7.90164	F	0	0	0	0	2	1	1	1	0	0		16950	0	12	3.58	7.8	24.5	181		8	0	0	0	0	0			2014	0	1	0

## Sheet: Code
Centre	Hdss	Age in months	gender	Referred from CSPS?	Days of illness	medication for malaria prior to admission	anitbiotics prior to admission	Hospitalized?	Rapid Diagnostic test done	Rapid diagnostic test result	Thick film	Plasmodium falciparum	Plasmodium ovale	Plasmodium malariae	Plasmodium vivax	Parasite density (parasites/ul)	Gametocytes	white blood cells	red blood cells	hemoglobin level g/dl	hematocrit	Platelets	Bloodculture result	Month of sampling	Salmonella spp	iNTS	Typhi	Tyhpimurium	Enteritidis	Pathogen	Contaminant	Year of sampling	Severe malaria	Anemia	Severe anemia
N = Nazoanga	YES = Living inside HDSS	age in months	F = female	0 = No	Nr. of days of illness before presentation at healthcare center	0 = No	0 = No	0 = No	1 = No	0 = Negative	0 = negative	1 = positive	0 = negative	0 = negative	0 = negative		0 = negative						Name of pathogen / contaminant	1 = January	0 = negative	0 = negative	0 = negative	0 = negative	0 = negative	0 = negative	0 = negative	Year of sampling	0 = negative	0 = negative	0 = negative
P = Pediatric department	NO = Living outside HDSS		M = male	1 = Yes		1 = Yes	1 = Yes	1 = Yes	2 = Yes	1 = Positive	1 = positive	empty = negative	1 = positive	1 = positive	1 = positive		1 = positive							2 = February	1 = positive	1 = positive	1 = positive	1 = positive	1 = positive	1 = positive	1 = positive		1 = positive	1 = positive	1 = positive
																								3 = March
																								4 = April
																								etc.
Black colum	Raw data
Yellow colum	Interpretation
